# Supplementary material for: In silico Identification and Mechanism Exploration of Hepatotoxic Ingredients in Traditional Chinese Medicine
Source: Front Pharmacol. 2019 May 3;10:458. doi: 10.3389/fphar.2019.00458 (PMC6509242; doi:10.3389/fphar.2019.00458)
Supplement: Supplementary file 1 [file Presentation_1.zip]

Archive with 2 entries (2 files):
- Supporting Information.doc
- Table S3.xlsx
