# Supplementary material for: In silico Identification and Mechanism Exploration of Hepatotoxic Ingredients in Traditional Chinese Medicine
Source: Front Pharmacol. 2019 May 3;10:458. doi: 10.3389/fphar.2019.00458 (PMC6509242; doi:10.3389/fphar.2019.00458)
Supplement: Supplementary file 1 [file Presentation_1.zip › Table S3.xlsx]

## Sheet: Sheet1
Table S3. Detailed prediction results of 13,139 compounds from TCMSP by the consensus model 3 (C-3) with different threshold value of predicted hepatotoxic probability. (.xlsx)
Name	SMILES	MACCS-SVM (positive probability)	MACCS-ANN (positive probability)	MACCS-kNN (positive probability)	SUB-ANN (positive probability)	MACCS-SVM (classification)	MACCS-ANN (classification)	MACCS-kNN (classification)	SUB-ANN (classification)	C-3 model (classification, p=0.5)	C-3 model (classification, p=0.8)
MOL000001	[o+]1c2c(cc([O-])c1-c1ccccc1)c(O)cc(O)c2	0.949	0.887	0.963	0.901	1	1	1	1	1	1
MOL000002	[o+]1c2c(cc(O)c1-c1cc(O)c(O)cc1)c(O)cc(O)c2	0.883	0.672	0.908	0.998	1	-1	1	1	1	1
MOL000003	OC(C(O)C(O)CO)C(O)CO	0.708	0.909	0.997	0.867	-1	1	1	1	1	1
MOL000004	O1c2c(CC(O)C1c1cc(O)c(O)cc1)c(O)cc(O)c2C1c2c(OC(C1O)c1cc(O)c(O)cc1)cc(O)cc2O	0.076	0.003	0.649	0.99	-1	-1	-1	1	-1	-1
MOL000005	O1c2c(CC(O)C1c1cc(O)c(OC)c(O)c1)c(O)cc(O)c2C1c2c(OC(C1O)c1ccc(O)cc1)cc(O)cc2O	0.163	0.035	0.75	0.942	-1	-1	-1	1	-1	-1
MOL000006	O1c2c(C(=O)C=C1c1cc(O)c(O)cc1)c(O)cc(O)c2	0.215	0.1	0.979	0.988	-1	-1	1	1	-1	-1
MOL000007	O1C(CO)C(O)C(O)C(O)C1Oc1cc(O)c2c(OC(=CC2=O)c2ccc(O)cc2)c1	0.098	0.097	0.036	0.118	-1	-1	-1	-1	-1	-1
MOL000008	O1c2c(C(=O)C=C1c1ccc(O)cc1)c(O)cc(O)c2	0.608	0.855	0.997	0.955	-1	1	1	1	1	1
MOL000009	O1C(CO)C(O)C(O)C(O)C1Oc1cc(O)c2c(OC(=CC2=O)c2cc(O)c(O)cc2)c1	0.098	0.097	0.036	0.202	-1	-1	-1	-1	-1	-1
MOL000010	O1C(CO)C(O)C(O)C(OC2OC(C)C(O)C(O)C2O)C1Oc1cc(O)c2c(OC(=CC2=O)c2ccc(O)cc2)c1	0.087	0.055	0.013	0.038	-1	-1	-1	-1	-1	-1
MOL000011	O1c2c(OC(CO)C1c1cc(OC)c(O)cc1)c1OC(=O)C=Cc1cc2OC	0.352	0.366	0.424	0.147	-1	-1	-1	-1	-1	-1
MOL000012	O=C([O-])CCCCCCCCCCCCCCCCCCC	0.985	0.999	0.931	0.998	1	1	1	1	1	1
MOL000013	S(\C(=C\OS(=O)(=O)[O-])\C)C1OC(CO)C(O)C(O)C1O	0.955	0.999	0.912	1	1	1	1	1	1	1
MOL000014	S(O\N=C(\CC1OC(CO)C(O)C(O)C1O)/Cc1c2c([nH]c1)cccc2)(=O)(=O)[O-]	0.983	1	0.918	0.999	1	1	1	1	1	1
MOL000015	S(\C(=N\OS(=O)(=O)[O-])\CCCS(=O)C)C1OC(CO)C(O)C(O)C1O	0.751	0.957	0.899	1	-1	1	1	1	1	1
MOL000016	S(=O)(CCC/C(/[S-])=N\OS(=O)(=O)[O-])C	0.982	0.993	0.949	1	1	1	1	1	1	1
MOL000017	S(\C(=N/OS(=O)(=O)[O-])\Cc1c2c(n(OC)c1)cccc2)C1OC(CO)C(O)C(O)C1O	0.891	0.998	1	0.999	1	1	1	1	1	1
MOL000018	OC1CC2CCC1(C)C2(C)C	0.089	0.424	0.087	0.282	-1	-1	-1	-1	-1	-1
MOL000019	C12CC(CC1)C(=C)C2(C)C	0.012	0	0	0.004	-1	-1	-1	-1	-1	-1
MOL000020	O(C(\C=C\C=C\C#CC#C\C=C/C[O-])CC[O-])C(=O)\C=C(\C)/C	0.996	0.997	0.805	1	1	1	1	1	1	1
MOL000021	O(C(=O)C)CCC(OC(=O)\C=C(\C)/C)\C=C\C=C\C#CC#C\C=C/C[O-]	1	0.998	0.755	1	1	1	-1	1	1	1
MOL000022	O(C(=O)C)CCC(OC(=O)\C=C(\C)/C)\C=C\C=C/C#CC#C\C=C\CO	0.986	0.992	0.474	0.642	1	1	-1	-1	1	-1
MOL000023	C1CC(=CCC1C(C)=C)C	0.016	0.001	0	0.002	-1	-1	-1	-1	-1	-1
MOL000024	C/1=C\C\C(=C\CC\C(=C\CC\1(C)C)\C)\C	0.005	0	0	0.004	-1	-1	-1	-1	-1	-1
MOL000025	C12C3C(CC=C1C)C2(CCCC3(C)C)C	0.004	0	0	0.016	-1	-1	-1	-1	-1	-1
MOL000026	OC1CC2CCC3C4CCC(C(\C=C\C(C(C)C)CC)C)C4(CCC3C2(CC1)C)C	0.152	0.406	0.358	0.738	-1	-1	-1	-1	-1	-1
MOL000027	c1cc(ccc1C(CC\C=C(\C)/C)C)C	0.015	0.001	0	0.001	-1	-1	-1	-1	-1	-1
MOL000028	OC1CCC2(C(CCC3(C2CC=C2C4C(C)C(CCC4(CCC23C)C)C)C)C1(C)C)C	0.225	0.492	0.878	0.623	-1	-1	1	-1	-1	-1
MOL000029	C/1=C\CC(CCC\C(=C\CC\1(C)C)\C)=C	0.003	0	0	0.004	-1	-1	-1	-1	-1	-1
MOL000030	OC(C(C)=C)c1ccccc1	0.232	0.113	0.12	0.954	-1	-1	-1	1	-1	-1
MOL000031	C1CC(C=CC1C(CC\C=C(\C)/C)C)=C	0.005	0	0	0.002	-1	-1	-1	-1	-1	-1
MOL000032	OC(C)(C)C1CC2C(CC1)(CCCC2=C)C	0.025	0.034	0	0.191	-1	-1	-1	-1	-1	-1
MOL000033	OC1CC2=CCC3C4CCC(C(CCC(C(C)C)CCC)C)C4(CCC3C2(CC1)C)C	0.239	0.293	0.966	0.738	-1	-1	1	-1	-1	-1
MOL000034	OC(C)(C)C1CC(C(C)=C)C(CC1)(C=C)C	0.062	0.376	0.251	0.191	-1	-1	-1	-1	-1	-1
MOL000035	C12CC(CCC1(CCCC2=C)C)C(C)=C	0.011	0.001	0	0.002	-1	-1	-1	-1	-1	-1
MOL000036	C=1/CCC(C2C(CC/C=1/C)C(C2)(C)C)=C	0.002	0	0	0.004	-1	-1	-1	-1	-1	-1
MOL000037	C1\C(\CCC(C=C)(C)C1C(C)=C)=C(/C)\C	0.012	0.001	0	0.002	-1	-1	-1	-1	-1	-1
MOL000038	n1c2c(cc3c1cccc3)cccc2	0.058	0.148	0.247	0.092	-1	-1	-1	-1	-1	-1
MOL000039	OC1CC(CCC1C)C(C)=C	0.221	0.76	0.644	0.734	-1	-1	-1	-1	1	-1
MOL000040	O1c2cc(O)c(OC)cc2C=CC1=O	0.803	0.852	0.378	0.124	1	1	-1	-1	-1	-1
MOL000041	O=C([O-])C([NH3+])Cc1ccccc1	0.936	0.997	1	0.859	1	1	1	1	1	1
MOL000042	O=C([O-])C([NH3+])C	0.969	1	0.877	0.932	1	1	1	1	1	1
MOL000043	O1C2=CC3(C(CC2=C(C)C1=O)C(CCC3)=C)C	0.675	0.497	1	0.002	-1	-1	1	-1	-1	-1
MOL000044	O1C2CC3(C(CC2=C(C)C1=O)C(CCC3)=C)C	0.822	0.821	1	0.21	1	1	1	-1	1	1
MOL000045	O1C(=O)C(=C2CC3C(CC12O)(CCCC3=C)C)C	0.957	0.991	1	0.002	1	1	1	-1	1	1
MOL000046	o1cc(c2CC3C(CCCC3=C)(Cc12)C)C	0.165	0.009	0	0.021	-1	-1	-1	-1	-1	-1
MOL000047	OC1(C2C\C(\CCC2(CCC1)C)=C(/C)\C)C	0.072	0.182	0.619	0.195	-1	-1	-1	-1	-1	-1
MOL000048	o1cc(c2c1C\C(=C/CC\C(=C\C2)\C)\C)C	0.111	0.001	0	0.015	-1	-1	-1	-1	-1	-1
MOL000049	o1cc(c2CC3C(=C)C(OC(=O)C)CCC3(Cc12)C)C	0.895	0.671	0.956	0.012	1	-1	1	-1	1	-1
MOL000050	O=C([O-])C[NH3+]	0.986	1	1	0.825	1	1	1	1	1	1
MOL000051	OC(C(O)C(O)C=O)C(O)CO	0.772	0.89	0.996	0.998	-1	1	1	1	1	1
MOL000052	O=C([O-])C([NH3+])CCC(=O)[O-]	0.995	1	1	0.918	1	1	1	1	1	1
MOL000053	OC(C(O)C(=O)CO)C(O)CO	0.786	0.942	0.997	0.647	-1	1	1	-1	1	-1
MOL000054	O=C([O-])C([NH3+])CCCNC(=[NH2+])N	0.951	0.999	0.859	0.806	1	1	1	1	1	1
MOL000055	O=C([O-])C([NH3+])CCCC[NH3+]	0.945	0.994	1	0.918	1	1	1	1	1	1
MOL000056	Oc1ccc(cc1)CC([NH3+])C(=O)[O-]	0.983	0.995	1	0.982	1	1	1	1	1	1
MOL000057	O(C(=O)c1ccccc1C(OCC(C)C)=O)CC(C)C	0.824	0.94	0.821	0.748	1	1	1	-1	1	1
MOL000058	OC(C)(C)C1CC2(CC1)C(CCC=C2C)C	0.033	0.053	0	0.191	-1	-1	-1	-1	-1	-1
MOL000059	O1C(CO)C(O)C(O)C1N1C=CC(=O)NC1=O	0.951	0.861	1	0.937	1	1	1	1	1	1
MOL000060	O=C/1CC2(C(C\C\1=C(/C)\C)C(CCC2)=C)C	0.166	0.078	0.87	0.916	-1	-1	1	1	-1	-1
MOL000061	O=C([O-])C1[NH2+]CCC1	0.257	0.514	0.808	0.258	-1	-1	1	-1	-1	-1
MOL000062	O1C2(CC3(C(CC2=C(C)C1=O)C(CCC3)=C)C)C12OC(=O)C(=C1CC1C(C2)(CCCC1=C)C)C	0.88	0.915	1	0.227	1	1	1	-1	1	1
MOL000063	O1C2(CC3(C(CC2=C(C)C1=O)C(CCC3)=C)C)C12OC(=O)C(=C1CC1C(C2)(CCCC1=C)C)C	0.88	0.915	1	0.227	1	1	1	-1	1	1
MOL000064	OCC([NH3+])C(=O)[O-]	0.992	1	1	0.691	1	1	1	-1	1	1
MOL000065	O=C([O-])C([NH3+])CC(=O)[O-]	0.997	1	1	0.918	1	1	1	1	1	1
MOL000066	C12C(CCC(C3C1C(CC3)C)=C)C2(C)C	0.005	0.001	0	0.004	-1	-1	-1	-1	-1	-1
MOL000067	O=C([O-])C([NH3+])C(C)C	0.951	1	0.646	0.967	1	1	-1	1	1	1
MOL000068	O=C([O-])C([NH3+])C(CC)C	0.927	1	1	0.985	1	1	1	1	1	1
MOL000069	O=C([O-])CCCCCCCCCCCCCCC	0.985	0.999	0.931	0.998	1	1	1	1	1	1
MOL000070	O(C(=O)CC(=O)C(C)(C)C)CC	0.783	0.64	0	0.527	-1	-1	-1	-1	1	-1
MOL000071	O=C([O-])C([NH3+])Cc1nc[nH]c1	0.193	0.63	0	0.147	-1	-1	-1	-1	-1	-1
MOL000072	O1C(=O)C(=C2CC3C(CC12OCC)(CCCC3=C)C)C	0.865	0.43	1	0.014	1	-1	1	-1	-1	-1
MOL000073	O1c2c(CC(O)C1c1cc(O)c(O)cc1)c(O)cc(O)c2	0.091	0.004	0.719	0.933	-1	-1	-1	1	-1	-1
MOL000074	Oc1ccc(cc1)CCC(=O)\C=C\C=C\c1ccc(O)cc1	0.96	0.969	0.531	0.974	1	1	-1	1	1	1
MOL000075	O(C)c1cc(ccc1O)\C=C\C=C\C(=O)CCc1ccc(O)cc1	0.872	0.939	0.513	0.861	1	1	-1	1	1	1
MOL000076	O(C)c1cc(ccc1O)CCC(=O)\C=C\C=C\c1cc(OC)c(O)cc1	0.92	0.985	0.716	0.861	1	1	-1	1	1	1
MOL000077	O(C)c1cccc(OC)c1O	0.894	0.994	0.951	0.776	1	1	1	-1	1	1
MOL000078	OC(C(O)CC\C(=C\C(=O)[O-])\C)(C)C	0.977	0.987	0.8	0.978	1	1	-1	1	1	1
MOL000079	Oc1cc(c2c(CCC2)c1O)C=O	0.228	0.09	0.313	1	-1	-1	-1	1	-1	-1
MOL000080	Oc1ccc(cc1)CCC(O)CC(=O)C	0.845	0.938	1	0.928	1	1	1	1	1	1
MOL000081	Oc1cc(c2CCCc2c1)C=O	0.827	0.88	0.118	0.999	1	1	-1	1	1	1
MOL000082	Oc1ccc(cc1)CCC(O)CC(O)CCc1ccc(O)cc1	0.702	0.311	0.912	0.928	-1	-1	1	1	1	-1
MOL000083	OC\C=C(\CC\C=C(\C=O)/C)/C	0.964	0.975	0.145	0.999	1	1	-1	1	1	1
MOL000084	O1C(CO)C(O)C(O)C(O)C1OC1CC2=CCC3C4CCC(C(CCC(C(C)C)CC)C)C4(CCC3C2(CC1)C)C	0.237	0.366	0.847	0.389	-1	-1	1	-1	-1	-1
MOL000085	OC1CC2=CCC3C4CCC(C(CCC(C(C)C)CC)C)C4(CCC3C2(CC1)C)C	0.239	0.293	0.966	0.738	-1	-1	1	-1	-1	-1
MOL000086	OC1CC2CCC3C4CCC(C(CCC(C(C)C)CC)C)C4(CCC3C2(CC1)C)C	0.099	0.298	0.183	0.271	-1	-1	-1	-1	-1	-1
MOL000087	O1C(CO)C(O)C(O)C(O)C1OC1CC2=CCC3C4CCC(C(CCC(C(C)C)CC)C)C4(CCC3C2(CC1)C)C	0.237	0.366	0.847	0.389	-1	-1	1	-1	-1	-1
MOL000088	OC1CC2=CCC3C4CCC(C(CCC(C(C)C)CC)C)C4(CCC3C2(CC1)C)C	0.239	0.293	0.966	0.738	-1	-1	1	-1	-1	-1
MOL000089	Oc1ccccc1O	0.392	0.211	0.765	0.91	-1	-1	-1	1	-1	-1
MOL000090	O(C)c1cc(ccc1O)\C=C\C(=O)\C=C(/[O-])\C=C\c1cc(OC)c(O)cc1	1	1	1	0.995	1	1	1	1	1	1
MOL000091	O1C(CO)C(O)C(O)C(O)C1OC1CC2=CCC3C4CCC(C(CCC(C(C)C)CC)C)C4(CCC3C2(CC1)C)C	0.237	0.366	0.847	0.389	-1	-1	1	-1	-1	-1
MOL000092	OC1CC2=CCC3C4CCC(C(CCC(C(C)C)CC)C)C4(CCC3C2(CC1)C)C	0.239	0.293	0.966	0.738	-1	-1	1	-1	-1	-1
MOL000093	O1C(CO)C(O)C(O)C(O)C1OC1CC2=CCC3C4CCC(C(CCC(C(C)C)CC)C)C4(CCC3C2(CC1)C)C	0.237	0.366	0.847	0.389	-1	-1	1	-1	-1	-1
MOL000094	OC1CC2=CCC3C4CCC(C(CCC(C(C)C)CC)C)C4(CCC3C2(CC1)C)C	0.239	0.293	0.966	0.738	-1	-1	1	-1	-1	-1
MOL000095	OC1CC2CCC3C4CCC(C(CCC(C(C)C)CC)C)C4(CCC3C2(CC1)C)C	0.099	0.298	0.183	0.271	-1	-1	-1	-1	-1	-1
MOL000096	O1c2c(CC(O)C1c1cc(O)c(O)cc1)c(O)cc(O)c2	0.091	0.004	0.719	0.933	-1	-1	-1	1	-1	-1
MOL000098	O1c2c(C(=O)C(O)=C1c1cc(O)c(O)cc1)c(O)cc(O)c2	0.215	0.1	0.979	0.681	-1	-1	1	-1	-1	-1
MOL000100	[O+]1=C2C(C(=O)C(O)=C1c1cc(O)c(O)cc1)=C([O-])C=C(O)[CH-]2	0.92	0.987	0.867	0.958	1	1	1	1	1	1
MOL000101	OC1C2C(CCC2)C(=CC1)C=O	0.445	0.249	0.727	0.997	-1	-1	-1	1	-1	-1
MOL000102	Oc1ccc(cc1)CCC(O)CC(O)CCc1ccc(O)cc1	0.702	0.311	0.912	0.928	-1	-1	1	1	1	-1
MOL000103	Oc1ccc(cc1)C(=O)[O-]	1	1	1	1	1	1	1	1	1	1
MOL000104	OC1C(O)C(=CCC1C(C)C)C	0.042	0.021	0.125	0.012	-1	-1	-1	-1	-1	-1
MOL000105	Oc1cc(ccc1O)C(=O)[O-]	0.988	0.982	0.806	1	1	1	1	1	1	1
MOL000106	Oc1c(O)cccc1O	0.289	0.037	0.157	0.91	-1	-1	-1	1	-1	-1
MOL000107	O1C(CO)C(O)C(O)C(O)C1OC1=C(Oc2c(C1=O)c(O)cc(O)c2)c1cc(O)c(O)cc1	0.098	0.097	0.036	0.202	-1	-1	-1	-1	-1	-1
MOL000108	O1C(COC2OC(C)C(O)C(O)C2O)C(O)C(O)C(O)C1OC1=C(Oc2c(C1=O)c(O)cc(O)c2)c1cc(O)c(O)cc1	0.096	0.031	0.044	0.045	-1	-1	-1	-1	-1	-1
MOL000109	O1C(CO)C(O)C(O)C(O)C1OC1=C(Oc2c(C1=O)c(O)cc(O)c2)c1cc(O)c(O)cc1	0.098	0.097	0.036	0.202	-1	-1	-1	-1	-1	-1
MOL000110	[O+]1=C2C(C(=O)C(OC)=C1c1cc(O)c(O)cc1)=C([O-])C=C(O)[CH-]2	0.885	0.992	0.431	0.991	1	1	-1	1	1	1
MOL000111	O1C(COC2OC(C)C(O)C(O)C2O)C(O)C(O)C(O)C1OC1=C(Oc2c(C1=O)c(O)cc(O)c2)c1cc(O)c(O)cc1	0.096	0.031	0.044	0.045	-1	-1	-1	-1	-1	-1
MOL000112	O1C(CO)C(O)C(O)C(O)C1OC1=C(Oc2c(C1=O)c(O)cc(O)c2)c1cc(O)c(O)cc1	0.098	0.097	0.036	0.202	-1	-1	-1	-1	-1	-1
MOL000113	OC1C2C(CCC2)C(=CC1)C=O	0.445	0.249	0.727	0.997	-1	-1	-1	1	-1	-1
MOL000114	O(C)c1cc(ccc1O)C(=O)[O-]	1	1	1	0.996	1	1	1	1	1	1
MOL000115	O=C\C=C\CCCCCCCC	0.374	0.66	0.086	0.995	-1	-1	-1	1	-1	-1
MOL000116	O=CCCCCCCCC	0.539	0.723	0.107	0.999	-1	-1	-1	1	1	-1
MOL000117	c1cc(ccc1C(C)C)C	0.035	0.013	0	0.008	-1	-1	-1	-1	-1	-1
MOL000118	OC(C)(C)C1CCC(=CC1)C	0.042	0.147	0.027	0.261	-1	-1	-1	-1	-1	-1
MOL000119	OC(CC\C=C(\CC\C=C(\C)/C)/C)(C=C)C	0.131	0.503	0	0.467	-1	-1	-1	-1	-1	-1
MOL000120	O=C\C=C\CCCCCCC	0.374	0.66	0.086	0.995	-1	-1	-1	1	-1	-1
MOL000121	O=CCCCCCCCCC	0.539	0.723	0.107	0.999	-1	-1	-1	1	1	-1
MOL000122	O1C(C2CCC1(CC2)C)(C)C	0.022	0.021	0	0.001	-1	-1	-1	-1	-1	-1
MOL000123	OC\C=C(\CC\C=C(\C)/C)/C	0.322	0.206	0	0.945	-1	-1	-1	1	-1	-1
MOL000124	O=C\C=C(\CC\C=C(\C)/C)/C	0.202	0.03	0	0.995	-1	-1	-1	1	-1	-1
MOL000125	C12CC(CC=C1C)C2(C)C	0.002	0	0	0.004	-1	-1	-1	-1	-1	-1
MOL000126	C12CC(CCC1=C)C2(C)C	0.002	0	0	0.004	-1	-1	-1	-1	-1	-1
MOL000127	O=C\C=C(/CC\C=C(\C)/C)\C	0.202	0.03	0	0.995	-1	-1	-1	1	-1	-1
MOL000128	O(C(=O)C)C\C=C(\CC\C=C(\C)/C)/C	0.622	0.59	0.727	0.898	-1	-1	-1	1	1	-1
MOL000129	O(C(=O)C)CCCCCCCC	0.822	0.885	0.623	0.778	1	1	-1	-1	1	-1
MOL000130	O=C1CC2CCC1(C)C2(C)C	0.131	0.15	0.028	0.305	-1	-1	-1	-1	-1	-1
MOL000131	O=C([O-])CCCCCCC\C=C/C\C=C/CCCCC	0.989	1	0.973	0.999	1	1	1	1	1	1
MOL000132	O1C(CO)C(O)C(O)C(OC2OC(CO)C(O)C(O)C2O)C1OC1CC2CCC3C4CC5OC6(OCC(CC6O)C)C(C5C4(CCC3C2(CC1)C)C)C	0.185	0.103	0.117	0.524	-1	-1	-1	-1	-1	-1
MOL000133	O1C2CC(O)C3(C(C(OC(=O)c4ccccc4)C4(O)CC(OC(=O)C(O)C(NC(=O)c5ccccc5)c5ccccc5)C(=C(C4(C)C)C(OC(=O)C)C3=O)C)C2(OC(=O)C)C1)C	0.63	0.948	0.3	0.112	-1	1	-1	-1	-1	-1
MOL000134	O1CC(CCC12OC1C(C2C)C2(C(C3C(CC2)C2(C(C=C(O)CC2)=CC3)C)C1)C)C	0.489	0.415	0.702	0.465	-1	-1	-1	-1	-1	-1
MOL000135	O=C1N2C(=Nc3c1cccc3)CCC2	0.032	0.002	0.021	0.015	-1	-1	-1	-1	-1	-1
MOL000136	O1C(CO)C(OC2OC(C)C(O)C(O)C2O)C(O)C(OC2OC(C)C(O)C(O)C2O)C1OC1CC2=CCC3C4CC5OC(C(OC)CC(COC6OC(CO)C(O)C(O)C6O)C)=C(C5C4(CCC3C2(CC1)C)C)C	0.329	0.443	0.727	0.074	-1	-1	-1	-1	-1	-1
MOL000137	O1CC(CCC12OC1C(C2C)C2(C(C3C(CC2)C2(C(CC(OC(=O)C)CC2)=CC3)C)C1)C)C	0.768	0.457	0.761	0.139	-1	-1	-1	-1	-1	-1
MOL000138	O1CC(CCC12OC1C(C2C)C2(C(C3C(CC2)C2(C(CC(OC(=O)CCCCCCCCCCCCCCC)CC2)=CC3)C)C1)C)C	0.816	0.431	1	0.139	1	-1	1	-1	-1	-1
MOL000139	O1C(C)C(O)C(O)C(O)C1OC1C(Oc2c(C1=O)c(O)cc(O)c2)c1cc(O)cc(O)c1	0.139	0.024	0.691	0.769	-1	-1	-1	-1	-1	-1
MOL000140	O1CC(CCC12OC1C(C2C)C2(C(C3C(CC2)C2(C(=CC3)C=CCC2)C)C1)C)C	0.182	0.002	0	0.159	-1	-1	-1	-1	-1	-1
MOL000141	Oc1cc(ccc1O)CCO	0.245	0.164	0.595	0.992	-1	-1	-1	1	-1	-1
MOL000142	O1C(COC(=O)\C=C\c2cc(O)c(O)cc2)C(O)C(O)C(O)C1OCCc1cc(O)c(O)cc1	0.229	0.136	0.286	0.405	-1	-1	-1	-1	-1	-1
MOL000144	OC1CC(C2CCC=3C(CCC(C=3)(C(O)CCO)C)C2(C1)C)(CO)C	0.36	0.807	0.338	0.814	-1	1	-1	1	-1	-1
MOL000145	O1C(C)C(O)C(O)C(O)C1OC1C(OC(=O)\C=C\c2cc(OC)c(O)cc2)C(OC(OCCc2cc(O)c(O)cc2)C1O)CO	0.454	0.137	0.425	0.831	-1	-1	-1	1	-1	-1
MOL000148	O1C(C)C(O)C(OC(=O)C)C(OC(=O)C)C1OC1C(OC(=O)\C=C\c2cc(OC)c(O)cc2)C(OC(OCCc2cc(O)c(OC)cc2)C1O)COC(=O)\C=C\c1cc(OC)c(O)cc1	0.791	0.722	0.555	0.873	-1	-1	-1	1	1	-1
MOL000149	OC1C(O)C(O)C(O)C(O)C1O	0.214	0.052	0.005	0.079	-1	-1	-1	-1	-1	-1
MOL000150	O1C(Oc2cc(O)c3c(OC(=CC3=O)c3ccc(O)cc3)c2)(C(=O)C(OO)C(O)C(O)C(O)C)C(O)C(O)C(O)C1CO	0.246	0.159	0	0.046	-1	-1	-1	-1	-1	-1
MOL000152	O1C(C(=O)[O-])C(O)C(O)C(OC2OC(C(=O)[O-])C(O)C(O)C2O)C1Oc1cc(O)c2c(OC(=CC2=O)c2ccc(OC)cc2)c1	0.879	0.904	0.745	0.984	1	1	-1	1	1	1
MOL000153	O1CC23C(CC(O)C(OC(=O)C(OC(=O)C)(CC)C)C12COC(=O)C)C(C)(C(=CC3OC(=O)C)C)C1OC2OC=CC2C1	0.931	0.981	1	0.23	1	1	1	-1	1	1
MOL000154	O1CC12C1(C(CC(O)C2OC(=O)C(CC)C)C(C)(C(CC1OC(=O)C)C)C1OC2OC=CC2C1)COC(=O)C	0.935	0.806	0.971	0.734	1	1	1	-1	1	1
MOL000155	O1C(C)C(O)C(O)C(O)C1OC1C(O)C(OC(OCCc2cc(O)c(O)cc2)C1O)COC(=O)\C=C\c1cc(O)c(O)cc1	0.282	0.116	0.17	0.15	-1	-1	-1	-1	-1	-1
MOL000156	O1C(C)C(O)C(O)C(O)C1OC1C(O)C(OC(OCCc2cc(O)c(O)cc2)C1O)CO	0.14	0.324	0.385	0.998	-1	-1	-1	1	-1	-1
MOL000157	O1C(CO)C(OC(=O)\C=C\c2cc(O)c(O)cc2)C(O)C(O)C1OCCc1cc(O)c(O)cc1	0.554	0.77	0.325	0.853	-1	-1	-1	1	1	-1
MOL000158	O1C(COC(=O)\C=C\c2cc(O)c(O)cc2)C(O)C(O)C(O)C1OCCc1cc(O)c(O)cc1	0.229	0.136	0.286	0.405	-1	-1	-1	-1	-1	-1
MOL000159	O1C(C)C(O)C(O)C(O)C1OC1C(O)C(OC(OCCc2cc(O)c(O)cc2)C1O)COC(=O)\C=C\c1cc(O)c(O)cc1	0.282	0.116	0.17	0.15	-1	-1	-1	-1	-1	-1
MOL000161	O1C(COC1(C)C)C1(CCC2C(=C1)CCC1C(CC(O)CC12C)(CO)C)C	0.261	0.516	0.905	0.277	-1	-1	1	-1	-1	-1
MOL000162	C1CC(=CCC12C(CCCC2=C)(C)C)C	0.004	0	0	0.004	-1	-1	-1	-1	-1	-1
MOL000163	o1cccc1\C=C\C#CC#C\C=C\C	0.061	0.004	0.66	0.005	-1	-1	-1	-1	-1	-1
MOL000164	o1cc(c2CC3C(CCCC3=C)(Cc12)C)C	0.165	0.009	0	0.021	-1	-1	-1	-1	-1	-1
MOL000165	OC(C)(C)C1CC2(CC1)C(CCC=C2C)C	0.033	0.053	0	0.191	-1	-1	-1	-1	-1	-1
MOL000166	OC(CC\C=C(\C)/C)(C)C1CCC(=CC1)C	0.065	0.128	0.135	0.261	-1	-1	-1	-1	-1	-1
MOL000167	o1cc(c2CC3C(=C)C(O)CCC3(Cc12)C)C	0.891	0.964	1	0.113	1	1	1	-1	1	1
MOL000168	C12C(CCC(=C1)C)C2(C)C	0.009	0.001	0	0.004	-1	-1	-1	-1	-1	-1
MOL000169	C12=C(CCC1C)C(CCC(C2)C(C)=C)C	0.014	0.002	0	0.002	-1	-1	-1	-1	-1	-1
MOL000170	C12=C(CCC1C)C(CC/C(/C2)=C(/C)\C)C	0.011	0.001	0	0.003	-1	-1	-1	-1	-1	-1
MOL000171	OC(C)(C)C1CC2=C(CCC2C)C(CC1)C	0.049	0.246	0	0.261	-1	-1	-1	-1	-1	-1
MOL000172	o1cccc1C=O	0.676	0.784	0.943	0.974	-1	-1	1	1	1	-1
MOL000173	O1c2c(C(=O)C=C1c1ccccc1)c(O)cc(O)c2OC	0.331	0.431	0.967	0.56	-1	-1	1	-1	-1	-1
MOL000174	o1cccc1\C=C\C#CC#C\C=C\CO	0.709	0.579	0.89	0.756	-1	-1	1	-1	1	-1
MOL000175	C123C(CC(CCC1C)C2(C)C)=C(CC3)C	0.013	0.007	0	0.004	-1	-1	-1	-1	-1	-1
MOL000178	O1C(=O)C(=C2CC3C(CC12O)(CCCC3=C)C)C	0.957	0.991	1	0.002	1	1	1	-1	1	1
MOL000179	O1c2c(cc(cc2C\C=C(\C)/C)C(=O)[O-])C(O)C1C(O)(C)C	0.962	0.987	0.137	0.957	1	1	-1	1	1	1
MOL000180	O1C=2C(CC3C(CCCC3=C)(C=2)C)C(C)C1=O	0.675	0.497	1	0.004	-1	-1	1	-1	-1	-1
MOL000181	O1C(=O)C(=C2CC3C(CC12O)(CCCC3=C)C)C	0.957	0.991	1	0.002	1	1	1	-1	1	1
MOL000182	O(C(CC(C)C)=C)CCC(O)\C=C\C=C\C#CC#C\C=C\CO	0.743	0.603	0.717	0.452	-1	-1	-1	-1	1	-1
MOL000183	OC(C)(C)C1CC2C(CC1)(CCCC2=C)C	0.025	0.034	0	0.191	-1	-1	-1	-1	-1	-1
MOL000184	O=C1CC2CCC3C4CCC(C(\C=C\C(C(C)C)CC)C)C4(CCC3C2(CC1)C)C	0.19	0.175	0.577	0.444	-1	-1	-1	-1	-1	-1
MOL000185	O1C(CO)C(O)C(O)C(O)C1OC1CC2=CCC3C4CCC(C(\C=C\C(C(C)C)CC)C)C4(CCC3C2(CC1)C)C	0.237	0.366	0.847	0.389	-1	-1	1	-1	-1	-1
MOL000186	OC1CC2=CCC3C4CCC(C(\C=C\C(C(C)C)CC)C)C4(CCC3C2(CC1)C)C	0.239	0.293	0.966	0.738	-1	-1	1	-1	-1	-1
MOL000187	O1C2(O)CC3(C(CC2=CC1=O)C(CCC3)=C)C	0.906	0.969	1	0.002	1	1	1	-1	1	1
MOL000188	o1cc(c2CC3C(=C)C(OC(=O)C)CCC3(Cc12)C)C	0.895	0.671	0.956	0.012	1	-1	1	-1	1	-1
MOL000189	o1cccc1\C=C/C#CC#C\C=C\COC(=O)C	0.637	0.078	0.915	0.144	-1	-1	1	-1	-1	-1
MOL000190	O1C(CO)C(O)C(O)C(O)C1Oc1c(OC)cc(cc1OC)C(O)C=C	0.253	0.076	0.297	0.977	-1	-1	-1	1	-1	-1
MOL000191	O(C)c1cc(cc(OC)c1O)C(O)C=C	0.902	0.998	0.983	0.987	1	1	1	1	1	1
MOL000192	O1C(CO)C(O)C(O)C(O)(C2CC3C(C)C(O)C(O)CC3(CC2)C)C1OC(C)C	0.062	0.024	0.019	0.605	-1	-1	-1	-1	-1	-1
MOL000193	C=1/CCC(C2C(CC/C=1/C)C(C2)(C)C)=C	0.002	0	0	0.004	-1	-1	-1	-1	-1	-1
MOL000194	C123C(CC(CCC1C)C2(C)C)C(=CC3)C	0.008	0.001	0	0.004	-1	-1	-1	-1	-1	-1
MOL000195	O1c2c(c(C\C=C(\C)/C)c(OC)c(O)c2)C(=O)c2c1cc(O)c(C\C=C(\C)/C)c2O	0.223	0.094	0.253	0.851	-1	-1	-1	1	-1	-1
MOL000196	O(C(=O)C)C1CC2CCC1(C)C2(C)C	0.274	0.055	0	0.087	-1	-1	-1	-1	-1	-1
MOL000197	C(=C\CCC(C=C)=C)(/C)\C	0.02	0	0	0.003	-1	-1	-1	-1	-1	-1
MOL000198	OC(CC\C=C(\C)/C)(C=C)C	0.142	0.394	0	0.467	-1	-1	-1	-1	-1	-1
MOL000199	O1c2cc(ccc2OC1)CC=C	0.19	0.091	0.978	0.008	-1	-1	1	-1	-1	-1
MOL000200	C1C=C(C=CC1C(C)C)C	0.014	0.005	0	0.002	-1	-1	-1	-1	-1	-1
MOL000201	C(=C\C\C=C(\C)/C)(/C=C)\C	0.016	0	0	0.003	-1	-1	-1	-1	-1	-1
MOL000202	C1C=C(CC=C1C(C)C)C	0.018	0.002	0	0.002	-1	-1	-1	-1	-1	-1
MOL000203	O1c2cc(ccc2OC1)\C=C/C	0.171	0.182	0.96	0.047	-1	-1	1	-1	-1	-1
MOL000204	C1C(C(C)=C)C(CCC1C(C)=C)(C=C)C	0.021	0.002	0	0.002	-1	-1	-1	-1	-1	-1
MOL000205	O=C1C=C(CCC1C(C)C)C	0.14	0.085	0	0.902	-1	-1	-1	1	-1	-1
MOL000206	O(C)c1cc(ccc1O)\C=C\C	0.871	0.995	0.971	0.993	1	1	1	1	1	1
MOL000207	O(C)c1cc(ccc1OC)CC=C	0.164	0.396	0.786	0.017	-1	-1	-1	-1	-1	-1
MOL000208	C12C(CCC(C3C1C(CC3)C)=C)C2(C)C	0.005	0.001	0	0.004	-1	-1	-1	-1	-1	-1
MOL000209	C12C(=CC(CCC1C)C(C)=C)C(CC2)C	0.014	0.002	0	0.002	-1	-1	-1	-1	-1	-1
MOL000210	Oc1ccc(cc1-c1cc(ccc1O)CC=C)CC=C	0.712	0.799	0.428	0.967	-1	-1	-1	1	1	-1
MOL000211	OC1CCC2(C(CCC3(C2CCC2C4C(CCC23C)(CCC4C(C)=C)C(=O)[O-])C)C1(C)C)C	0.995	1	0.892	0.998	1	1	1	1	1	1
MOL000212	O(\C=C/1\CCC23C(CCC4C2(CCC2(C)C4(CCC2C(CC\C=C(/C(=O)[O-])\C)C)C)C3)C\1(C)C)C(=O)C	0.992	1	1	0.972	1	1	1	1	1	1
MOL000213	O(C)c1c(C(Oc2cc(C)c(C(=O)[O-])c(O)c2C)=O)c(cc(OC)c1C)C	1	1	1	0.998	1	1	1	1	1	1
MOL000214	O=C1CCC23C(CCC4C2(CCC2(C)C4(CCC2C(CC\C=C(\C(=O)[O-])/C)C)C)C3)C1(C)C	0.994	0.999	1	0.999	1	1	1	1	1	1
MOL000215	OC1C2[NH2+]C(C1)CCC2O	0.638	0.956	0	0.944	-1	1	-1	1	1	-1
MOL000216	O1C(CO)C(O)C(O)C(O)C1Oc1cc2OC(=O)C=Cc2cc1OC	0.103	0.036	0.021	0.215	-1	-1	-1	-1	-1	-1
MOL000217	O(C)c1ccc2c(C[NH+]3C(C2)c2cc(O)c(OC)cc2CC3)c1O	0.913	0.998	0.529	0.982	1	1	-1	1	1	1
MOL000218	OC1C2[NH2+]C(C1)C(O)CC2	0.633	0.882	0	0.944	-1	1	-1	1	1	-1
MOL000219	O=C([O-])c1ccccc1	0.983	1	0.52	0.971	1	1	-1	1	1	1
MOL000220	O(C(=O)C)C1C2[NH2+]C(CC1)C(O)C2	0.832	0.941	0.092	0.994	1	1	-1	1	1	1
MOL000222	O(C(=O)\C=C\c1cc(O)c(O)cc1)C1CC(O)(CC(O)C1O)C(=O)[O-]	0.978	0.956	0.82	0.98	1	1	1	1	1	1
MOL000223	Oc1cc(ccc1O)\C=C\C(=O)[O-]	0.991	0.994	0.557	0.999	1	1	-1	1	1	1
MOL000224	Oc1cc(ccc1O)CCC(=O)\C=C\C=C\c1cc(O)c(O)cc1	0.836	0.59	0.663	0.995	1	-1	-1	1	1	-1
MOL000225	Oc1cc(ccc1O)\C=C\C1CC(O)CCc2c1cc(O)c(O)c2	0.446	0.687	0.608	0.997	-1	-1	-1	1	1	-1
MOL000226	O=C(\C=C(/[O-])\C=C\c1ccccc1)CCc1ccccc1	0.99	0.999	0.473	0.999	1	1	-1	1	1	1
MOL000227	O=C(\C=C\C=C\c1ccccc1)CCc1ccccc1	0.362	0.28	0.634	0.661	-1	-1	-1	-1	-1	-1
MOL000228	O1c2c(C(=O)CC1c1ccccc1)c(OC)cc(O)c2	0.876	0.954	0.939	0.839	1	1	1	1	1	1
MOL000229	O(C)c1cc(O)cc(O)c1C(=O)\C=C\c1ccccc1	0.86	0.952	0.8	0.262	1	1	-1	-1	1	-1
MOL000230	O1c2c(C(=O)CC1c1ccccc1)c(O)cc(c2)CO	0.649	0.712	0.927	0.675	-1	-1	1	-1	1	-1
MOL000231	OC(CCc1ccccc1)CC\C=C\c1ccccc1	0.178	0.072	0.173	0.836	-1	-1	-1	1	-1	-1
MOL000232	OC(C)(C)C1CCC(=CC1)C	0.042	0.147	0.027	0.261	-1	-1	-1	-1	-1	-1
MOL000233	OC(C)(C)C1CCC(CC1)=C	0.035	0.127	0	0.261	-1	-1	-1	-1	-1	-1
MOL000234	C1CC(=CCC1C(C)=C)C	0.016	0.001	0	0.002	-1	-1	-1	-1	-1	-1
MOL000235	OC(CCc1ccccc1)CC(O)\C=C/c1ccccc1	0.448	0.029	0.429	0.836	-1	-1	-1	1	-1	-1
MOL000236	O=C(\C=C\C=C/c1ccccc1)CCc1ccccc1	0.362	0.28	0.634	0.661	-1	-1	-1	-1	-1	-1
MOL000237	OC(CCc1ccccc1)CC\C=C\c1ccccc1	0.178	0.072	0.173	0.836	-1	-1	-1	1	-1	-1
MOL000238	OC(\C=C\c1ccccc1)CC(=O)CCc1ccccc1	0.909	0.779	0.435	0.788	1	-1	-1	-1	1	-1
MOL000239	O1c2c(C(=O)C(OC)=C1c1ccc(O)cc1)c(O)cc(OC)c2	0.648	0.91	0.927	0.56	-1	1	1	-1	1	-1
MOL000240	OC(CCc1ccccc1)CC(O)CCc1ccccc1	0.374	0.021	0.181	0.352	-1	-1	-1	-1	-1	-1
MOL000241	O(C)c1cc(O)cc(O)c1C(=O)\C=C/c1ccccc1	0.86	0.952	0.8	0.262	1	1	-1	-1	1	-1
MOL000242	O1c2c(C(=O)CC1c1cc(O)c(O)cc1)c(O)cc(OC)c2	0.615	0.512	1	0.938	-1	-1	1	1	1	-1
MOL000243	O1C2(OOC(O)(C3C2C(CC3)C)C)C(=CC1=O)C(C)C	0.566	0.88	0.881	0.47	-1	1	1	-1	1	-1
MOL000244	OC1CC2CCC1(C)C2(C)C	0.089	0.424	0.087	0.282	-1	-1	-1	-1	-1	-1
MOL000245	O1C(=CC(OC)=CC1=O)\C=C\c1ccccc1	0.571	0.975	1	0.002	-1	1	1	-1	1	-1
MOL000246	O1c2c(C(=O)CC1c1ccccc1)c(O)cc(O)c2	0.74	0.637	0.978	0.725	-1	-1	1	-1	1	-1
MOL000247	OC\C=C(/CC\C=C(/CC\C=C(\C)/C)\C)\C	0.322	0.206	0	0.945	-1	-1	-1	1	-1	-1
MOL000248	O=C1CC(CC=C1C)C(C)C	0.126	0.329	0	0.902	-1	-1	-1	1	-1	-1
MOL000249	O(C(=O)\C=C\c1ccccc1)C	0.476	0.918	0.529	0.625	-1	1	-1	-1	1	-1
MOL000250	O=C\C=C/c1ccccc1	0.522	0.917	0.154	0.987	-1	1	-1	1	1	-1
MOL000251	O1c2c(C(=O)C(O)=C1c1ccc(O)cc1)c(O)cc(OC)c2	0.543	0.818	0.939	0.161	-1	1	1	-1	1	-1
MOL000252	OC\C=C(\CC\C=C(\CC\C=C(\C)/C)/C)/C	0.322	0.206	0	0.945	-1	-1	-1	1	-1	-1
MOL000253	c1c(C)c(ccc1C=C)C	0.086	0.027	0.08	0.019	-1	-1	-1	-1	-1	-1
MOL000254	O(C)c1cc(ccc1O)CC=C	0.653	0.97	0.791	0.975	-1	1	-1	1	1	-1
MOL000255	O(C(COC(=O)CCCCCCCCCCCCC)COC(=O)CCCCCCCCCCCCC)C(=O)CCCCCCCCCCCCC	0.942	0.977	0.827	0.778	1	1	1	-1	1	1
MOL000256	O(C(COC(=O)CCCCCCC\C=C/CCCCCCCC)COC(=O)CCCCCCC\C=C/CCCCCCCC)C(=O)CCCCCCC\C=C/CCCCCCCC	0.969	0.994	0.896	0.898	1	1	1	1	1	1
MOL000257	C1CC(C=CC1C(C)C)=C	0.008	0	0	0.002	-1	-1	-1	-1	-1	-1
MOL000258	O1c2c(CC1c1cc(OC)c(O)cc1)cc(cc2OC)\C=C\C	0.846	0.927	0.718	0.956	1	1	-1	1	1	1
MOL000259	Oc1cc(ccc1C)C(C)C	0.533	0.826	0.485	0.886	-1	1	-1	1	1	-1
MOL000260	O1c2c(cc(cc2OC)\C=C\C)C(C)C1c1cc2OCOc2cc1	0.178	0.069	0.263	0.054	-1	-1	-1	-1	-1	-1
MOL000261	O1c2c(OC1)cc(cc2OC)CC=C	0.315	0.212	0.963	0.005	-1	-1	1	-1	-1	-1
MOL000262	C12CCC(C=C1)(C)C2(C)C	0.019	0.002	0	0.004	-1	-1	-1	-1	-1	-1
MOL000263	OC1CCC2(C(CCC3(C2CC=C2C4CC(CCC4(CCC23C)C(=O)[O-])(C)C)C)C1(C)C)C	0.996	1	0.885	0.998	1	1	1	1	1	1
MOL000264	C1C\C(\CC=C1C)=C(/C)\C	0.009	0.001	0	0.005	-1	-1	-1	-1	-1	-1
MOL000265	O(C)c1c(OC)cc(cc1OC)\C=C\C	0.476	0.923	0.992	0.474	-1	1	1	-1	-1	-1
MOL000266	C123C(C1C(CC2)=C)C(CCC3C)C(C)C	0.006	0.001	0	0.002	-1	-1	-1	-1	-1	-1
MOL000267	OCCC(CC\C=C(\C)/C)C	0.408	0.451	0	0.849	-1	-1	-1	1	-1	-1
MOL000268	C12CC1(CCC2=C)C(C)C	0.005	0	0	0.002	-1	-1	-1	-1	-1	-1
MOL000269	O(C)c1c(OC)cc(cc1OC)CC=C	0.314	0.798	0.978	0.017	-1	-1	1	-1	-1	-1
MOL000270	C12C(CC=C(C1)C)C2(C)C	0.007	0.001	0	0.004	-1	-1	-1	-1	-1	-1
MOL000271	O=C1CC(CC=C1C)C(C)=C	0.196	0.247	0	0.902	-1	-1	-1	1	-1	-1
MOL000273	OC1CC2(C=3C(=CCC2(C)C1C(CC\C=C(\C)/C)C(=O)[O-])C1(C(CC=3)C(C)(C)C(O)CC1)C)C	0.997	1	1	0.998	1	1	1	1	1	1
MOL000274	OC1CCC2(C(CC=C3C2=CCC2(C)C3(CCC2C(CC\C=C(\C)/C)C(=O)[O-])C)C1(C)C)C	1	1	1	0.998	1	1	1	1	1	1
MOL000275	OC1CCC2(C(CCC3=C2CCC2(C)C3(CCC2C(CC\C=C(\C)/C)C(=O)[O-])C)C1(C)C)C	1	1	1	0.998	1	1	1	1	1	1
MOL000276	O(C(=O)C)C1CCC2(C(CC=C3C2=CCC2(C)C(C(CCC(C(C)C)=C)C(=O)[O-])C(O)CC23C)C1(C)C)C	1	1	1	0.999	1	1	1	1	1	1
MOL000277	OC1CC2(C3=C(CCC2(C)C1C(CCC(C(C)C)=C)C(=O)[O-])C1(C(CC3)C(C)(C)C(O)CC1)C)C	1	1	1	0.998	1	1	1	1	1	1
MOL000278	O1C(CO)C(O)C(OC2OC(CO)C(O)C(OC3OC(CO)C(O)C(OC)C3O)C2O)C(O)C1C	0.202	0.792	0.542	0.98	-1	-1	-1	1	1	-1
MOL000279	OC12CC(O)CCC1(C1C(C3CCC(C(\C=C\C(C(C)C)C)C)C3(CC1)C)=CC2O)C	0.138	0.068	0.325	0.005	-1	-1	-1	-1	-1	-1
MOL000280	OC1CC2(C=3C(=CCC2(C)C1C(CCC(C(C)C)=C)C(=O)[O-])C1(C(CC=3)C(C)(C)C(O)CC1)C)C	1	1	1	0.998	1	1	1	1	1	1
MOL000281	O(C(=O)C(O)CC(OC)=O)C	0.983	0.986	0.668	0.831	1	1	-1	1	1	1
MOL000282	OC1CC2CC=C3C4CCC(C(\C=C\C(C(C)C)C)C)C4(CCC3C2(CC1)C)C	0.305	0.484	0.962	0.738	-1	-1	1	-1	-1	-1
MOL000283	O1OC23C(CCC(O)C2)C2(C1(C1CCC(C(CCC(C(C)C)C)C)C1(CC2)C)C=C3)C	0.661	0.873	0.186	0.997	-1	1	-1	1	1	-1
MOL000284	O1C(CO)C(O)C(O)C1N1C=CC(=O)NC1=O	0.951	0.861	1	0.937	1	1	1	1	1	1
MOL000285	OC1CC2(C=3C(=CCC2(C)C1C(CCC(C(C)C)=C)C(=O)[O-])C1(C(CC=3)C(C)(C)C(=O)CC1)C)C	1	1	1	0.999	1	1	1	1	1	1
MOL000286	O(C(=O)C)C1CCC2(C(CCC3(C2CC=C2C4CC(CCC4(CCC23C)C)(C)C)C)C1(C)C)C	0.595	0.418	1	0.239	-1	-1	1	-1	-1	-1
MOL000287	OC1CCC2(C(CCC3=C2CCC2(C)C3(CCC2C(CCC(C(C)C)=C)C(=O)[O-])C)C1(C)C)C	1	1	1	0.998	1	1	1	1	1	1
MOL000288	O1C(CO)C(O)C(OC2OC(CO)C(O)C(OC3OC(CO)C(O)C(C)C3O)C2O)C(O)C1C	0.259	0.878	0.563	0.977	-1	1	-1	1	1	-1
MOL000289	O(C(=O)C)C1CCC2(C(CCC3=C2CCC2(C)C(C(CCC(C(C)C)=C)C(=O)[O-])C(O)CC23C)C1(C)C)C	1	1	1	0.999	1	1	1	1	1	1
MOL000290	OC1CC2(C=3C(=CCC2(C)C1C(CCC(C(C)C)=C)C(=O)[O-])C(CCC(=O)[O-])(C)C(CC=3)C(C)=C)C	1	1	1	0.998	1	1	1	1	1	1
MOL000291	OC1CC2(C=3C(=CCC2(C)C1C(CC\C=C(\C)/C)C(=O)[O-])C(CCC(=O)[O-])(C)C(CC=3)C(C)=C)C	1	1	1	0.998	1	1	1	1	1	1
MOL000292	O=C([O-])C(CCC(C(C)C)=C)C1CCC2(C=3C(=CCC12C)C(CCC(=O)[O-])(C)C(CC=3)C(C)=C)C	0.997	1	1	0.997	1	1	1	1	1	1
MOL000293	OC1CC2(C=3C(=CCC2(C)C1C(CCC(C(O)(C)C)=C)C(=O)[O-])C(CCC(=O)[O-])(C)C(CC=3)C(C)=C)C	1	1	1	0.999	1	1	1	1	1	1
MOL000294	OC1CC2(C=3C(=CCC2(C)C1C(CCC(C(O)(C)C)=C)C(=O)[O-])C(CCC(OC)=O)(C)C(CC=3)C(C)=C)C	1	1	1	0.999	1	1	1	1	1	1
MOL000295	O1C(CO)C(O)C(O)C(O)C1OC1CC2=CCC3C4CCC(C(CCC(C(C)C)CC)C)C4(CCC3C2(CC1)C)C	0.237	0.366	0.847	0.389	-1	-1	1	-1	-1	-1
MOL000296	OC1CC2=CCC3C4CCC(C(CCC(C(C)C)CC)C)C4(CCC3C2(CC1)C)C	0.239	0.293	0.966	0.738	-1	-1	1	-1	-1	-1
MOL000297	OC1CC2(C3=C(CCC2(C)C1C(CCC(C(C)C)=C)C(=O)[O-])C1(C(CC3)C(C)(C)C(O)CC1)C)C	1	1	1	0.998	1	1	1	1	1	1
MOL000298	OC1CC2=CC=C3C4CCC(C(\C=C\C(C(C)C)C)C)C4(CCC3C2(CC1)C)C	0.263	0.365	0.957	0.853	-1	-1	1	1	-1	-1
MOL000299	O(C(=O)C(O)(CC(OC)=O)CC(OC)=O)C	0.96	0.975	0.53	0.434	1	1	-1	-1	1	-1
MOL000300	O=C([O-])C(CCC(C(C)C)=C)C1CCC2C=3C(=CCC12C)C1(C(CC=3)C(C)(C)C([O-])CC1)C	0.993	0.999	1	0.997	1	1	1	1	1	1
MOL000301	O=C([O-])\C=C\CCCCCCCCC	0.978	0.999	0.971	0.997	1	1	1	1	1	1
MOL000302	O=C([O-])CCCCCCCCCC	0.985	0.999	0.931	0.998	1	1	1	1	1	1
MOL000303	O=C([O-])CCCCCCC	0.985	0.999	0.931	0.998	1	1	1	1	1	1
MOL000304	O1C(CO)C(O)C(O)C(O)C1OCC	0.148	0.685	0.714	0.867	-1	-1	-1	1	1	-1
MOL000305	O=C([O-])CCCCCCCCCCC	0.985	0.999	0.931	0.998	1	1	1	1	1	1
MOL000306	O1C2(C)C3(OC3(C)C(OC(=O)C)C(OC(=O)C)C12COC(=O)c1ccccc1)C	0.543	0.832	0.72	0.147	-1	1	-1	-1	1	-1
MOL000307	O(C)c1c2C3C=C(O)C=CC3=CC3=[NH+]C(=O)c(cc1O)c23	0.764	0.96	0.223	0.625	-1	1	-1	-1	1	-1
MOL000308	O1C2=CC(=O)C(OC)=CC2(CC=C)C(C)C1c1cc2OCOc2cc1	0.301	0.246	0.09	0.561	-1	-1	-1	-1	-1	-1
MOL000309	O1C2=CC(=O)C(=CC2(OC)C(C)C1c1cc2OCOc2cc1)CC=C	0.103	0.101	0.058	0.749	-1	-1	-1	-1	-1	-1
MOL000310	O1C2=CC(=O)C(=CC2(OC)C(C)C1c1cc(OC)c(OC)cc1)CC=C	0.113	0.226	0.269	0.581	-1	-1	-1	-1	-1	-1
MOL000311	O1C2CC(C(C3(C=C(OC)C(=O)C=C13)C2)C)c1cc2OCOc2cc1	0.473	0.834	0.211	0.549	-1	1	-1	-1	-1	-1
MOL000312	O1C(C(C)C(C)C1c1cc2OCOc2cc1)c1cccc(OC)c1OC	0.111	0.077	0.357	0	-1	-1	-1	-1	-1	-1
MOL000313	O1C(C(C)C(C)C1c1cc(OC)c(OC)cc1)c1cc(OC)c(OC)cc1	0.288	0.116	0.291	0	-1	-1	-1	-1	-1	-1
MOL000314	O1C(C(C)C(C)C1c1cc(OC)c(OC)cc1)c1cc(OC)c(OC)cc1	0.288	0.116	0.291	0	-1	-1	-1	-1	-1	-1
MOL000315	O1C2=CC(=O)C(=CC2(OC)C(C)C1c1cc2OCOc2cc1)CC=C	0.103	0.101	0.058	0.749	-1	-1	-1	-1	-1	-1
MOL000316	O1c2cc(ccc2OC1)C1C2(C3C1(CC=C)C(=O)C=C(OC)C23OC)C	0.16	0.022	0.109	0.397	-1	-1	-1	-1	-1	-1
MOL000317	O1c2cc(ccc2OC1)C1C2C(O)C(OC)(C=C(CC=C)C2=O)C1C	0.453	0.798	0.019	0.262	-1	-1	-1	-1	-1	-1
MOL000318	O(C)C12C=C(CC=C)C(=O)C(C(C1C)c1cc(OC)c(OC)cc1)C2O	0.448	0.957	0.666	0.32	-1	1	-1	-1	-1	-1
MOL000319	O(C)C12C=C(CC=C)C(=O)C(C(C1C)c1cc(OC)c(O)cc1)C2=O	0.528	0.952	0.578	0.887	-1	1	-1	1	1	-1
MOL000320	O(C)C12C=C(CC=C)C(=O)C(C(C1C)c1cc(OC)c(OC)cc1)C2OC(=O)C	0.128	0.65	0.602	0.196	-1	-1	-1	-1	-1	-1
MOL000321	O1c2c(cc(cc2OC)C=O)C(C)C1c1cc(OC)c(OC)cc1	0.219	0.042	0.6	0.939	-1	-1	-1	1	-1	-1
MOL000322	O1C2=CC(=O)C(=CC2(OC)C(C)C1c1cc(OC)c(OC)cc1)CC=C	0.113	0.226	0.269	0.581	-1	-1	-1	-1	-1	-1
MOL000323	O1C(C(C)C2(OC)C=C(CC=C)C(=O)CC12OC)c1cc2OCOc2cc1	0.332	0.094	0.078	0.041	-1	-1	-1	-1	-1	-1
MOL000324	O1C(C(C)C2(OC)C=C(CCC12OC)CC=C)c1cc2OCOc2cc1	0.257	0.132	0.124	0.229	-1	-1	-1	-1	-1	-1
MOL000325	O1c2c(cc(cc2OC)\C=C\C)C(C)C1c1cc(OC)c(OC)cc1	0.201	0.106	0.581	0.054	-1	-1	-1	-1	-1	-1
MOL000326	O1C(C(C)C2(OC)CC(CC=C)C(=O)CC12OC)c1cc(OC)c(O)cc1	0.935	0.95	0.411	0.55	1	1	-1	-1	1	-1
MOL000327	O(C)C1(C=C(CC=C)C(=O)C=C1OC)/C(=C/c1cc(OC)c(O)cc1)/C	0.863	0.984	0.901	0.746	1	1	1	-1	1	1
MOL000328	O(C)C1=CC(C(C(OC(=O)C)c2cc(OC)c(OC)cc2)C)(CC=C)C(=O)C=C1OC	0.722	0.892	0.868	0.322	-1	1	1	-1	1	-1
MOL000329	O1c2cc(ccc2OC1)C(O)C1(C2C(=O)C(=CC1=C2OC)CC=C)C	0.577	0.104	0.042	0.611	-1	-1	-1	-1	-1	-1
MOL000330	O(C)C=1C=2C3=C(C(=O)[N+](OC)=C3C=C3C=2C=CC=C3)[CH-]C=1O	0.738	0.988	0.116	0.933	-1	1	-1	1	1	-1
MOL000332	Oc1ccc(cc1)CCNC(=O)\C=C\c1ccc(O)cc1	0.667	0.306	1	0.254	-1	-1	1	-1	-1	-1
MOL000333	O1C(C(C)C(C)C1c1cc(OC)c(OC)cc1)c1cc(OC)c(OC)cc1	0.288	0.116	0.291	0	-1	-1	-1	-1	-1	-1
MOL000334	O(C)C1(C=C(CC=C)C(=O)C=C1OC)/C(=C/c1cc(OC)c(OC)cc1)/C	0.382	0.677	0.806	0.131	-1	-1	1	-1	-1	-1
MOL000335	O1c2cc(ccc2OC1)\C=C/CC\C=C\C(=O)NCC(C)C	0.235	0.002	0.729	0.003	-1	-1	-1	-1	-1	-1
MOL000336	O1c2cc(ccc2OC1)\C=C(\C)/C1(OC)C=C(CC=C)C(=O)C=C1OC	0.202	0.216	0.036	0.332	-1	-1	-1	-1	-1	-1
MOL000337	O1C(CO)C(O)C(O)C(O)C1Oc1cc(O)c2c(OC(CC2=O)c2cc(OC)c(O)cc2)c1	0.062	0.108	0.292	0.908	-1	-1	-1	1	-1	-1
MOL000338	O1c2c(C(=O)CC1c1cc(OC)c(O)cc1)c(O)cc(O)c2	0.555	0.32	0.941	0.725	-1	-1	1	-1	1	-1
MOL000339	O1c2cc(OC)c(O)cc2C=CC1=O	0.803	0.852	0.378	0.124	1	1	-1	-1	-1	-1
MOL000340	O=C([O-])CCc1ccccc1	0.971	1	0.476	0.995	1	1	-1	1	1	1
MOL000341	O1C(CO)C(O)C(O)C(OC2OCC(O)(CO)C2O)C1Oc1cc(O)c2c(OC(CC2=O)c2cc(OC)c(O)cc2)c1	0.051	0.054	0.376	0.626	-1	-1	-1	-1	-1	-1
MOL000342	O1C(COC(=O)CC(O)(CC(=O)[O-])C)C(O)C(O)C(O)C1OC1=C(Oc2c(C1=O)c(O)cc(OC)c2)c1cc(OC)c(O)cc1	0.833	0.865	0.158	0.619	1	1	-1	-1	1	-1
MOL000343	O1C(CO)C(O)C(O)C(OC2OCC(O)(COC3OCC(O)(CO)C3O)C2O)C1Oc1cc(O)c2c(OC(CC2=O)c2cc(OC)c(O)cc2)c1	0.05	0.083	0.381	0.626	-1	-1	-1	-1	-1	-1
MOL000344	O1C(COC(=O)C)C(O)C(O)C(O)C1Oc1cc(O)c2c(OC(CC2=O)c2cc(OC)c(O)cc2)c1	0.194	0.064	0.762	0.659	-1	-1	-1	-1	-1	-1
MOL000345	O(C\C=C(\CC\C=C(\C)/C)/C)c1cc(O)c2c(c1)cc1c(C(=O)CC(O)(C1)C)c2O	0.808	0.833	0.528	0.745	1	1	-1	-1	1	-1
MOL000346	O=C([O-])CCC(=O)[O-]	1	1	1	0.995	1	1	1	1	1	1
MOL000347	O1C(CO)C(O)C(O)C(O)C1Oc1c(OC)cc(cc1OC)\C=C\CO	0.202	0.077	0.297	0.982	-1	-1	-1	1	-1	-1
MOL000348	O(C)c1cc(cc(OC)c1O)\C=C/CO	0.625	0.946	0.659	0.987	-1	1	-1	1	1	-1
MOL000349	O1C(CO)C(O)C(O)C(O)C1Oc1cc(O)c2c(OC(CC2=O)c2cc(OC)c(O)cc2)c1	0.062	0.108	0.292	0.908	-1	-1	-1	1	-1	-1
MOL000350	O1c2c(C(=O)CC1c1cc(OC)c(O)cc1)c(O)cc(O)c2	0.555	0.32	0.941	0.725	-1	-1	1	-1	1	-1
MOL000351	O1c2c(C(=O)C(O)=C1c1cc(OC)c(O)cc1)c(O)cc(OC)c2	0.648	0.91	0.927	0.161	-1	1	1	-1	1	-1
MOL000352	O1C(CO)C(O)C(O)C(O)C1OC1=C(Oc2c(C1=O)c(O)cc(OC)c2)c1cc(OC)c(O)cc1	0.097	0.042	0.086	0.104	-1	-1	-1	-1	-1	-1
MOL000354	O1c2c(C(=O)C(O)=C1c1cc(OC)c(O)cc1)c(O)cc(O)c2	0.331	0.431	0.967	0.161	-1	-1	1	-1	-1	-1
MOL000355	O1C(CO)C(O)C(O)C(O)C1Oc1cc(O)c2c(OC(=C(O)C2=O)c2cc(OC)c(O)cc2)c1	0.061	0.043	0.027	0.053	-1	-1	-1	-1	-1	-1
MOL000356	OC1CCC2(C(CCC3(C2CCC2C4C(CCC23C)(CCC4C(C)=C)C)C)C1(C)C)C	0.172	0.387	0.862	0.738	-1	-1	1	-1	-1	-1
MOL000357	O1C(CO)C(O)C(O)C(O)C1OC1CC2=CCC3C4CCC(C(CCC(C(C)C)CC)C)C4(CCC3C2(CC1)C)C	0.237	0.366	0.847	0.389	-1	-1	1	-1	-1	-1
MOL000358	OC1CC2=CCC3C4CCC(C(CCC(C(C)C)CC)C)C4(CCC3C2(CC1)C)C	0.239	0.293	0.966	0.738	-1	-1	1	-1	-1	-1
MOL000359	OC1CC2=CCC3C4CCC(C(CCC(C(C)C)CC)C)C4(CCC3C2(CC1)C)C	0.239	0.293	0.966	0.738	-1	-1	1	-1	-1	-1
MOL000360	O(C)c1cc(ccc1O)\C=C\C(=O)[O-]	1	1	1	0.993	1	1	1	1	1	1
MOL000361	OC1CCC2(C(CCC3(C2CC=C2C4CC(CCC4(CCC23C)C)(C)C)C)C1(C)C)C	0.225	0.492	0.878	0.623	-1	-1	1	-1	-1	-1
MOL000362	O(C(=O)C)C1CCC2(C(CCC3(C2CC=C2C4CC(CCC4(CCC23C)C)(C)C)C)C1(C)C)C	0.595	0.418	1	0.239	-1	-1	1	-1	-1	-1
MOL000363	O(C(=O)CCCCCCCCCCCCCCC)C1CCC2(C(CCC3(C2CC=C2C4CC(CCC4(CCC23C)C)(C)C)C)C1(C)C)C	0.599	0.602	1	0.239	-1	-1	1	-1	1	-1
MOL000364	O1C(CO)C(O)C(O)C(O)C1Oc1c(OC)cc(cc1OC)C1OCC2C1COC2c1cc(OC)c(OC2OC(CO)C(O)C(O)C2O)c(OC)c1	0.121	0.07	0.744	0.148	-1	-1	-1	-1	-1	-1
MOL000365	O1CC2C(COC2c2cc(OC)c(O)c(OC)c2)C1c1cc(OC)c(O)c(OC)c1	0.234	0.062	0.619	0.12	-1	-1	-1	-1	-1	-1
MOL000366	O1C(COC(=O)C)C(O)C(O)C(O)C1OC1=C(Oc2c(C1=O)c(O)cc(OC)c2)c1cc(OC)c(O)cc1	0.16	0.035	0.454	0.025	-1	-1	-1	-1	-1	-1
MOL000367	O1C(CO)C(O)C(O)C(OC2OCC(O)(CO)C2O)C1Oc1cc(O)c2c(OC(CC2=O)c2cc(OC)c(O)cc2)c1	0.051	0.054	0.376	0.626	-1	-1	-1	-1	-1	-1
MOL000368	O1C(COC(=O)CC(O)(CC(=O)[O-])C)C(O)C(O)C(O)C1OC1=C(Oc2c(C1=O)c(O)cc(OC)c2)c1cc(OC)c(O)cc1	0.833	0.865	0.158	0.619	1	1	-1	-1	1	-1
MOL000369	O1C(CO)C(O)C(O)C(OC2OCC(O)(COC3OC(CO)C(O)C3O)C2O)C1Oc1cc(O)c2c(OC(CC2=O)c2cc(O)c(O)cc2)c1	0.068	0.176	0.186	0.788	-1	-1	-1	-1	-1	-1
MOL000370	O1C(COC(=O)C)C(O)C(O)C(O)C1Oc1cc(O)c2c(OC(CC2=O)c2cc(OC)c(O)cc2)c1	0.194	0.064	0.762	0.659	-1	-1	-1	-1	-1	-1
MOL000371	O1c2c(C3C1c1c(OC3)cc(OC)cc1)ccc(OC)c2OC	0.184	0.017	0.248	0.001	-1	-1	-1	-1	-1	-1
MOL000372	Oc1cccnc1C	0.118	0.087	0.555	0.122	-1	-1	-1	-1	-1	-1
MOL000373	O1C(CO)C(O)C(O)C(O)C1OC(C)(C)C1Oc2c(C1)c(OC)c1c(OC(=CC1=O)C)c2	0.263	0.067	0.025	0.044	-1	-1	-1	-1	-1	-1
MOL000374	O1C(CO)C(O)C(O)C(O)C1Oc1c(cc(OC2OC(CO)C(O)C(O)C2O)c(OC)c1OC)C1Cc2c(OC1)cc(O)cc2	0.083	0.083	0.72	0.991	-1	-1	-1	1	-1	-1
MOL000375	O1C(CO)C(O)C(O)C(O)C1Oc1c(cc(O)c(OC)c1OC)C1Cc2c(OC1)cc(O)cc2	0.083	0.083	0.72	0.991	-1	-1	-1	1	-1	-1
MOL000376	O1C(CO)C(O)C(O)C(O)C1Oc1cc2OC=C(c3ccc(OC)c(OC)c3O)C(=O)c2cc1	0.037	0.015	0.019	0.335	-1	-1	-1	-1	-1	-1
MOL000377	O1C=C(c2ccc(OC)c(OC)c2O)C(=O)c2c1cc(O)cc2	0.374	0.719	0.881	0.714	-1	-1	1	-1	1	-1
MOL000378	O1CC(Cc2c1cc(OC)cc2)c1ccc(OC)c(OC)c1O	0.424	0.22	0.355	0.723	-1	-1	-1	-1	-1	-1
MOL000379	O1C(CO)C(O)C(O)C(O)C1Oc1cc2OCC3C(Oc4c3ccc(OC)c4OC)c2cc1	0.163	0.079	0.44	0.68	-1	-1	-1	-1	-1	-1
MOL000380	O1c2c(C3C1c1c(OC3)cc(O)cc1)ccc(OC)c2OC	0.742	0.73	0.319	0.653	-1	-1	-1	-1	1	-1
MOL000381	OC(\C=C\C=C\CCCCCCCC(=O)[O-])CCCCC	1	1	1	0.997	1	1	1	1	1	1
MOL000382	OC(C(O)CO)C(O)C=O	0.772	0.89	0.996	0.998	-1	1	1	1	1	1
MOL000383	OC(C(O)C(O)C=O)C(O)C(=O)[O-]	0.993	0.996	0.72	0.999	1	1	-1	1	1	1
MOL000384	OC(C(O)C(O)C=O)C(O)C(=O)[O-]	0.993	0.996	0.72	0.999	1	1	-1	1	1	1
MOL000386	OC(C(O)C(O)C)C(O)C=O	0.699	0.334	0.394	0.984	-1	-1	-1	1	-1	-1
MOL000387	O1c2c(OC1)c(OC)cc(C(OC)=O)c2-c1c2OCOc2c(OC)cc1C(OC)=O	0.2	0.546	0.607	0.17	-1	-1	-1	-1	-1	-1
MOL000388	O=C([O-])CCC[NH3+]	0.981	0.996	1	0.918	1	1	1	1	1	1
MOL000389	O(C)c1cc(ccc1O)\C=C/C(=O)[O-]	1	1	1	0.993	1	1	1	1	1	1
MOL000390	O1C=C(C(=O)c2c1cc(O)cc2)c1ccc(O)cc1	0.616	0.887	0.986	0.947	-1	1	1	1	1	1
MOL000391	O1C(CO)C(O)C(O)C(O)C1Oc1cc2OC=C(C(=O)c2cc1)c1ccc(OC)cc1	0.022	0.016	0.01	0.169	-1	-1	-1	-1	-1	-1
MOL000392	O1C=C(C(=O)c2c1cc(O)cc2)c1ccc(OC)cc1	0.675	0.954	0.927	0.714	-1	1	1	-1	1	-1
MOL000393	O1C(C(=O)[O-])C(O)C(O)C(OC2OC(CO)C(O)C(O)C2OC2OC(C)C(O)C(O)C2O)C1OC1CCC2(C(CCC3(C2CC=C2C4CC(CC(O)C4(CCC23C)C)(C)C)C)C1(CO)C)C	0.924	0.959	0.879	0.997	1	1	1	1	1	1
MOL000394	OCC[N+](C)(C)C	0.762	0.993	0.785	1	-1	1	-1	1	1	-1
MOL000395	O(NC(N)=N)CCC([NH3+])C(=O)[O-]	0.997	1	0.729	0.806	1	1	-1	1	1	1
MOL000396	O1CC2C(COC2c2cc(OC)c(O)c(OC)c2)C1c1cc(OC)c(O)c(OC)c1	0.234	0.062	0.619	0.12	-1	-1	-1	-1	-1	-1
MOL000397	Oc1ccc(cc1)\C=C/C(=O)[O-]	1	1	0.852	0.997	1	1	1	1	1	1
MOL000398	O1CC(c2ccc(O)cc2O)C(=O)c2c1ccc(OC)c2OC	0.293	0.042	0.789	0.715	-1	-1	-1	-1	-1	-1
MOL000399	O=C([O-])CCCCCCCCCCCCCCCCCCCCC	0.985	0.999	0.931	0.998	1	1	1	1	1	1
MOL000400	O=C1NC(=O)N=C2N(c3cc(C)c(cc3N=C12)C)CC(O)C(O)C(O)CO	0.388	0.071	0.337	0.002	-1	-1	-1	-1	-1	-1
MOL000401	O1C(CO)C(O)C(O)C(O)C1OC1C2C3(C4(C(C1)C1(CC(O)C(C1(CC4)C)C1(OC(CC1)C(O)(C)C)C)C)C3)CCC(OC1OCC(O)C(OC(=O)C)C1OC(=O)C)C2(C)C	0.217	0.061	0.183	0.641	-1	-1	-1	-1	-1	-1
MOL000402	O1C(CCC1C(O)(C)C)(C)C1C2(CCC34C(CC(O)C5C3(CCC(OC3OCC(O)C(OC(=O)C)C3OC(=O)C)C5(C)C)C4)C2(CC1O)C)C	0.475	0.711	0.432	0.827	-1	-1	-1	1	-1	-1
MOL000403	O1C(CO)C(O)C(O)C(O)C1OC1C2C3(C4(C(C1)C1(CC(O)C(C1(CC4)C)C1(OC(CC1)C(O)(C)C)C)C)C3)CCC(OC1OCC(O)C(O)C1OC(=O)C)C2(C)C	0.174	0.057	0.078	0.641	-1	-1	-1	-1	-1	-1
MOL000404	O1C(CCC1C(O)(C)C)(C)C1C2(CCC34C(CC(O)C5C3(CCC(OC3OCC(O)C(O)C3OC(=O)C)C5(C)C)C4)C2(CC1O)C)C	0.285	0.241	0.214	0.74	-1	-1	-1	-1	-1	-1
MOL000405	O1C(CO)C(O)C(O)C(O)C1OC1C(O)C(O)COC1OC1CCC23C(C1(C)C)C(O)CC1C2(CCC2(C)C(C4(OC(CC4)C(O)(C)C)C)C(O)CC12C)C3	0.106	0.042	0.08	0.512	-1	-1	-1	-1	-1	-1
MOL000406	O1C(CCC1C(O)(C)C)(C)C1C2(CCC34C(CC(O)C5C3(CCC(OC3OCC(O)C(O)C3O)C5(C)C)C4)C2(CC1O)C)C	0.086	0.024	0.079	0.479	-1	-1	-1	-1	-1	-1
MOL000407	O1C(CO)C(O)C(O)C(O)C1OC1C2C3(C4(C(C1)C1(CC(O)C(C1(CC4)C)C1(OC(CC1)C(O)(C)C)C)C)C3)CCC(OC1OCC(O)C(O)C1O)C2(C)C	0.106	0.042	0.08	0.512	-1	-1	-1	-1	-1	-1
MOL000408	O1C(CCC1C(O)(C)C)(C)C1C2(CCC34C(CC(O)C5C3(CCC(OC3OCC(O)C(O)C3O)C5(C)C)C4)C2(CC1O)C)C	0.086	0.024	0.079	0.479	-1	-1	-1	-1	-1	-1
MOL000409	O1C(CO)C(O)C(O)C(O)C1OC1C2C3(C4(C(C1)C1(CC(O)C(C1(CC4)C)C1(OC(CC1)C(O)(C)C)C)C)C3)CCC(OC1OCC(O)C(O)C1O)C2(C)C	0.106	0.042	0.08	0.512	-1	-1	-1	-1	-1	-1
MOL000410	O1C(CCC1C(O)(C)C)(C)C1C2(CCC34C(CC(O)C5C3(CCC(OC3OCC(O)C(O)C3O)C5(C)C)C4)C2(CC1O)C)C	0.086	0.024	0.079	0.479	-1	-1	-1	-1	-1	-1
MOL000411	O1C(CO)C(O)C(O)C(O)C1Oc1cc2OCC(Cc2cc1)c1ccc(OC)c(O)c1OC	0.083	0.083	0.72	0.991	-1	-1	-1	1	-1	-1
MOL000412	O1CC(Cc2c1cc(O)cc2)c1ccc(OC)c(O)c1OC	0.266	0.186	0.461	0.723	-1	-1	-1	-1	-1	-1
MOL000413	O1C(C)C(O)C(O)C(O)C1OC1C(O)C(O)COC1OC1CCC23C(C1(C)C)C(O)CC1C2(CCC2(C)C(C4(OC(CC4)C(O)(C)C)C)C(O)CC12C)C3	0.086	0.024	0.079	0.479	-1	-1	-1	-1	-1	-1
MOL000414	Oc1cc(ccc1O)\C=C/C(=O)[O-]	0.991	0.994	0.557	0.999	1	1	-1	1	1	1
MOL000415	O1C(COC2OC(C)C(O)C(O)C2O)C(O)C(O)C(O)C1OC1=C(Oc2c(C1=O)c(O)cc(O)c2)c1cc(O)c(O)cc1	0.096	0.031	0.044	0.045	-1	-1	-1	-1	-1	-1
MOL000416	O1CC(Cc2cc(OC)c(O)cc2)C(CO)C1c1cc(OC)c(O)cc1	0.342	0.173	0.369	0.74	-1	-1	-1	-1	-1	-1
MOL000417	O1C=C(C(=O)c2c1cc(O)cc2)c1cc(O)c(OC)cc1	0.279	0.559	0.897	0.714	-1	-1	1	-1	1	-1
MOL000418	O1C(CO)C(O)C(O)C(O)C1Oc1cc2OC=C(C(=O)c2cc1)c1cc(O)c(OC)cc1	0.022	0.016	0.01	0.335	-1	-1	-1	-1	-1	-1
MOL000419	O1C(C)C(O)C(O)C(O)C1OC1C(O)C(O)COC1OC1CCC23C(C1(C)C)C(OC1OCC(O)C(O)C1O)CC1C2(CCC2(C)C(C4(OC(CC4)C(O)(C)C)C)C(O)CC12C)C3	0.099	0.025	0.09	0.479	-1	-1	-1	-1	-1	-1
MOL000420	OC(C(O)CO)C(O)C=O	0.772	0.89	0.996	0.998	-1	1	1	1	1	1
MOL000421	O=C([O-])c1cccnc1	0.817	0.997	0.14	0.962	1	1	-1	1	1	1
MOL000422	O1c2c(C(=O)C(O)=C1c1ccc(O)cc1)c(O)cc(O)c2	0.42	0.471	0.984	0.429	-1	-1	1	-1	-1	-1
MOL000423	O1C(CO)C(O)C(O)C(O)C1OC1=C(Oc2c(C1=O)c(O)cc(OC)c2)c1ccc(O)cc1	0.061	0.043	0.027	0.104	-1	-1	-1	-1	-1	-1
MOL000424	O1C(C)C(O)C(O)C(O)C1O	0.1	0.094	0.147	0.041	-1	-1	-1	-1	-1	-1
MOL000425	O1C(C)C(O)C(O)C(O)C1OC1C(O)C(O)COC1OC1CCC23C(C1(C)C)C(O)CC1C2(CCC2(C)C(C4(OC(CC4)C(OC4OC(CO)C(O)C(O)C4O)(C)C)C)C(O)CC12C)C3	0.106	0.042	0.08	0.238	-1	-1	-1	-1	-1	-1
MOL000426	O1C(C)C(O)C(O)C(O)C1OC1C(O)C(O)COC1OC1CCC23C(C1(C)C)C(O)CC1C2(CCC2(C)C(C4(OC(CC4)C(O)(C)C)C)C(O)CC12C)C3	0.086	0.024	0.079	0.479	-1	-1	-1	-1	-1	-1
MOL000427	O1C(C)C(O)C(O)C(O)C1OC1C(OC(=O)C)C(O)COC1OC1CCC23C(C1(C)C)C(O)CC1C2(CCC2(C)C(C4(OC(CC4)C(OC4OC(CO)C(O)C(O)C4O)(C)C)C)C(O)CC12C)C3	0.174	0.057	0.078	0.723	-1	-1	-1	-1	-1	-1
MOL000428	O1C(C)C(O)C(O)C(O)C1OC1C(OC(=O)C)C(O)COC1OC1CCC23C(C1(C)C)C(O)CC1C2(CCC2(C)C(C4(OC(CC4)C(O)(C)C)C)C(O)CC12C)C3	0.135	0.037	0.116	0.74	-1	-1	-1	-1	-1	-1
MOL000429	O=C(N)CC([NH3+])C(=O)[O-]	0.911	0.974	1	0.987	1	1	1	1	1	1
MOL000430	O=C([O-])C[N+](C)(C)C	0.812	0.973	0.969	0.995	1	1	1	1	1	1
MOL000431	O1c2c(C=CC1=O)cccc2	0.205	0.632	0.905	0.36	-1	-1	1	-1	-1	-1
MOL000432	O=C([O-])CCCCCCC\C=C/C\C=C/C\C=C/CC	0.974	0.998	0.982	0.999	1	1	1	1	1	1
MOL000433	O=C1NC(=Nc2ncc(nc12)CNc1ccc(cc1)C(=O)NC(CCC(=O)[O-])C(=O)[O-])N	0.861	0.966	0.963	0.982	1	1	1	1	1	1
MOL000434	O1C(CO)C(O)C(O)C(O)C1OC1C2C3(C4(C(C1)C1(CC(O)C(C1(CC4)C)C1(OC(CC1)C(O)(C)C)C)C)C3)CCC(OC1OCC(OC(=O)C)C(OC(=O)C)C1OC(=O)C)C2(C)C	0.217	0.061	0.183	0.641	-1	-1	-1	-1	-1	-1
MOL000435	O1C(CCC1C(O)(C)C)(C)C1C2(CCC34C(CC(O)C5C3(CCC(OC3OCC(OC(=O)C)C(OC(=O)C)C3OC(=O)C)C5(C)C)C4)C2(CC1O)C)C	0.475	0.711	0.432	0.827	-1	-1	-1	1	-1	-1
MOL000436	Oc1cc(O)ccc1C(=O)\C=C/c1ccc(O)cc1	0.909	0.948	0.729	0.765	1	1	-1	-1	1	-1
MOL000437	O1C(CO)C(O)C(O)C(O)C1OC1=C(Oc2c(C1=O)c(O)cc(O)c2)c1cc(O)c(O)cc1	0.098	0.097	0.036	0.202	-1	-1	-1	-1	-1	-1
MOL000438	O1CC(Cc2c1cc(O)cc2)c1ccc(OC)c(OC)c1O	0.387	0.231	0.59	0.723	-1	-1	-1	-1	-1	-1
MOL000439	O1C(CO)C(O)C(O)C(O)C1Oc1c(ccc(OC)c1OC)C1Cc2c(OC1)cc(OC1OC(CO)C(O)C(O)C1O)cc2	0.083	0.083	0.72	0.633	-1	-1	-1	-1	-1	-1
MOL000440	O1C(CO)C(O)C(O)C(O)C1Oc1c(ccc(OC)c1OC)C1Cc2c(OC1)cc(O)cc2	0.083	0.083	0.72	0.991	-1	-1	-1	1	-1	-1
MOL000441	O=C1CCC2(C(CCC3(C2CCC2C4C(CCC23C)(CCC4C(C)=C)C)C)C1(C)C)C	0.228	0.069	0.89	0.444	-1	-1	1	-1	-1	-1
MOL000442	O1Cc2c3c(oc2-c2c1cc(OC)cc2O)cc(OC)cc3O	0.872	0.774	0.697	0.083	1	-1	-1	-1	1	-1
MOL000443	O1c2c(OC1)cc1CC[NH+]3C4(CC(OC)C=CC4=CC3)c1c2	0.937	0.897	0.948	0.484	1	1	1	-1	1	1
MOL000444	O(C(=O)C([NH+](C)C)Cc1c2c([nH]c1)cccc2)C	0.305	0.051	0	0.983	-1	-1	-1	1	-1	-1
MOL000445	O1C=C(C(=O)c2c1c(C\C=C(\C)/C)c(O)c(C\C=C(\C)/C)c2O)c1ccc(O)cc1	0.174	0.409	0.958	0.528	-1	-1	1	-1	-1	-1
MOL000446	O=C([O-])C([N+](C)(C)C)Cc1c2c([nH]c1)cccc2	0.241	0.74	0	0.97	-1	-1	-1	1	-1	-1
MOL000447	O=C([O-])C1[N+](CCC1)(C)C	0.286	0.388	0.149	0.99	-1	-1	-1	1	-1	-1
MOL000448	O1c2c(ccc(O)c2C\C=C(\C)/C)C(=O)CC1c1ccc(O)cc1	0.583	0.764	1	0.935	-1	-1	1	1	1	-1
MOL000449	OC1CC2=CCC3C4CCC(C(\C=C\C(C(C)C)CC)C)C4(CCC3C2(CC1)C)C	0.239	0.293	0.966	0.738	-1	-1	1	-1	-1	-1
MOL000450	O1c2c(C3C1c1cc(C\C=C(\C)/C)c(O)cc1OC3)ccc(O)c2C\C=C(\C)/C	0.221	0.141	0.067	0.975	-1	-1	-1	1	-1	-1
MOL000451	O(C)C1=CC23[NH+](CCC2=CC1=O)CCc1cc(O)c(OC)cc13	0.991	1	1	0.998	1	1	1	1	1	1
MOL000452	Oc1cc(O)c(cc1C\C=C/c1ccccc1)C\C=C(\C)/C	0.258	0.411	0.739	0.974	-1	-1	-1	1	-1	-1
MOL000453	O(C)c1cc2C34[NH+](CCc2cc1O)CC=C3C=CC(OC)C4	0.995	1	1	0.977	1	1	1	1	1	1
MOL000454	O(C)C1CC23[NH+](CCC2=CC1O)CCc1cc(O)c(OC)cc13	0.996	1	1	0.995	1	1	1	1	1	1
MOL000455	O(C)c1cc2C34[NH+](CCc2cc1OC)CC=C3C=CC(OC)C4	0.957	0.994	0.854	0.5	1	1	1	-1	1	1
MOL000456	O1c2c(C=CC1(C)C)c1OC3C(c1cc2)COc1cc(O)ccc13	0.861	0.978	0.277	0.968	1	1	-1	1	1	1
MOL000457	O1c2c(C3C1c1c(OC3)cc(O)cc1)ccc(O)c2C\C=C(\C)/C	0.289	0.208	0.092	0.975	-1	-1	-1	1	-1	-1
MOL000458	OC=1CC2CCC3C4CCC(C(CCC(C(C)C)C)C)C4(CCC3C2(CC=1)C)C	0.207	0.341	0.615	0.148	-1	-1	-1	-1	-1	-1
MOL000459	OC(CCCCC)C=C	0.266	0.225	0.668	0.845	-1	-1	-1	1	-1	-1
MOL000460	Oc1cc(O)ccc1C(=O)\C=C/c1cc(O)c(O)cc1	0.536	0.075	0.25	0.947	-1	-1	-1	1	-1	-1
MOL000461	O1c2c(cc(OC)c(O)c2)C(=O)C(O)(O)C1c1ccccc1	0.173	0.171	0.734	0.24	-1	-1	-1	-1	-1	-1
MOL000462	O1C(C(OC)=O)C(O)C(O)C(O)C1OC1C(C2CCC3(C(CC=C4C5C(C)C(CCC5(CCC34C)C(OC)=O)C)C2(CC1O)C)C)(CO)C	0.475	0.323	1	0.93	-1	-1	1	1	-1	-1
MOL000463	OC1CCC2C(CCC3C4(CCC5(C(CC(CC5)(C)C)C4(CCC23C)C)C)C)(C)C1C	0.097	0.196	0.029	0.282	-1	-1	-1	-1	-1	-1
MOL000464	[NH2+]1CCC(CC1)C	0.424	0.915	0.317	0.959	-1	1	-1	1	-1	-1
MOL000465	OC1CC2=CC(O)C3C4CCC(C(CCC(C(C)C)CC)C)C4(CCC3C2(CC1)C)C	0.645	0.775	0.824	0.738	-1	-1	1	-1	1	-1
MOL000466	O1CC(O)C(O)C(O)C1c1c(O)c(c2OC(=CC(=O)c2c1O)c1ccc(O)cc1)C1OCC(O)C(O)C1O	0.083	0.027	0.527	0.104	-1	-1	-1	-1	-1	-1
MOL000467	O1C=C(C(=O)c2cc(OC)c(O)cc12)c1ccc(OC)cc1	0.576	0.863	0.857	0.714	-1	1	1	-1	1	-1
MOL000468	O1C=C(C(=O)c2c1c(OC)c(O)cc2)c1ccc(OC)cc1	0.576	0.863	0.857	0.714	-1	1	1	-1	1	-1
MOL000469	OC1CC2=CC(=O)C3C4CCC(C(CCC(C(C)C)CC)C)C4(CCC3C2(CC1)C)C	0.851	0.943	1	0.992	1	1	1	1	1	1
MOL000470	O1C(C(O)C(O)C1CO)c1c2OC(=CC(=O)c2c(O)cc1O)c1cc(O)c(O)cc1	0.108	0.083	0.027	0.236	-1	-1	-1	-1	-1	-1
MOL000471	Oc1c2c(cc(c1)CO)C(=O)c1c(C2=O)c(O)ccc1	0.74	0.956	0.89	0.697	-1	1	1	-1	1	-1
MOL000472	Oc1c2c(cc(c1)C)C(=O)c1c(C2=O)c(O)cc(O)c1	0.707	0.417	0.947	0.907	-1	-1	1	1	1	-1
MOL000473	OC1CC(CC=C1C)C(C)=C	0.191	0.305	0.082	0.734	-1	-1	-1	-1	-1	-1
MOL000474	O1C2CCC(C3C(CCC12C)C(C3)(C)C)=C	0.008	0	0	0.006	-1	-1	-1	-1	-1	-1
MOL000475	O(C)c1ccc(cc1)\C=C\C	0.103	0.539	0.899	0.474	-1	-1	1	-1	-1	-1
MOL000476	O(C)c1cc(O)c2c(c1)C(=O)c1c(C2=O)c(O)cc(c1)C	0.867	0.983	0.916	0.948	1	1	1	1	1	1
MOL000477	O(C(=O)CCCCCCCCCCC)CC	0.822	0.885	0.623	0.778	1	1	-1	-1	1	-1
MOL000478	O=C1CC(C=CC=C1C)(C)C	0.204	0.185	0	0.83	-1	-1	-1	1	-1	-1
MOL000479	C(=C\CCC(C=C)=C)(/CC\C=C(\C)/C)\C	0.016	0.002	0	0.003	-1	-1	-1	-1	-1	-1
MOL000480	O1C(CO)C(O)C(O)C(O)C1Oc1cc(O)c2c(OC=C(C2=O)c2ccc(O)cc2)c1	0.039	0.04	0.013	0.118	-1	-1	-1	-1	-1	-1
MOL000481	O1C=C(C(=O)c2c1cc(O)cc2O)c1ccc(O)cc1	0.381	0.642	0.995	0.955	-1	-1	1	1	1	-1
MOL000482	Oc1cc(ccc1O)CC([NH3+])C(=O)[O-]	0.958	0.964	1	0.998	1	1	1	1	1	1
MOL000483	O(C)c1cc(ccc1O)\C=C/C(=O)NCCc1ccc(O)cc1	0.551	0.341	1	0.105	-1	-1	1	-1	-1	-1
MOL000484	Oc1cc(O)cc(O)c1	0.793	0.815	0.7	0.513	-1	1	-1	-1	1	-1
MOL000485	C12CC(CC=C1C)C2(C)C	0.002	0	0	0.004	-1	-1	-1	-1	-1	-1
MOL000486	O1C=C(C(=O)c2c1cc(OC)cc2O)c1ccc(O)cc1	0.456	0.903	0.912	0.56	-1	1	1	-1	1	-1
MOL000487	O(C)c1c(OC)c2-c3c(cc(OC)c(OC)c3OC)CCCCc2cc1OC	0.147	0.011	0.385	0.004	-1	-1	-1	-1	-1	-1
MOL000488	O1c2c(OC1)cc1CC(C)C(O)(Cc3c(-c1c2OC)c(OC)c(OC)c(OC)c3)C	0.635	0.677	0.356	0.076	-1	-1	-1	-1	-1	-1
MOL000489	C12C(CCC(=C1)C)C(CCC2C(C)C)=C	0.004	0	0	0.002	-1	-1	-1	-1	-1	-1
MOL000490	[o+]1c2c(cc(O)c1-c1cc(OC)c(O)c(O)c1)c(O)cc(O)c2	0.851	0.852	0.786	0.996	1	1	-1	1	1	1
MOL000491	O1c2c(c3OC(=O)C=Cc3cc2)C(OC(=O)\C(=C/C)\C)C(OC(=O)\C(=C/C)\C)C1(C)C	0.364	0.331	0.419	0.022	-1	-1	-1	-1	-1	-1
MOL000492	O1c2c(CC(O)C1c1cc(O)c(O)cc1)c(O)cc(O)c2	0.091	0.004	0.719	0.933	-1	-1	-1	1	-1	-1
MOL000493	OC1CC2=CCC3C4CCC(C(CCC(C(C)C)C)C)C4(CCC3C2(CC1)C)C	0.247	0.211	0.945	0.738	-1	-1	1	-1	-1	-1
MOL000494	O1CC(Cc2c1cc(O)cc2)C1=CC(=O)C(OC)=C(OC)C1=O	0.393	0.306	0.201	0.935	-1	-1	-1	1	-1	-1
MOL000495	O(C)c1c(C(=O)\C=C/c2ccc(OC)cc2)c(O)cc(OC)c1OC	0.954	0.992	0.819	0.262	1	1	1	-1	1	1
MOL000496	[o+]1c2c(cc(OC3OC(CO)C(O)C(O)C3O)c1-c1cc(O)c(O)c(O)c1)c(O)cc(O)c2	0.792	0.945	0.423	1	-1	1	-1	1	1	-1
MOL000497	O(C)c1cc(O)c(cc1\C=C\C(=O)c1ccc(O)cc1)C(C=C)(C)C	0.969	0.996	0.867	0.928	1	1	1	1	1	1
MOL000498	O1C(C(O)C(O)C(O)C1CO)c1c(O)c2c(OC(=CC2=O)c2cc(O)c(O)cc2)cc1O	0.078	0.061	0.205	0.236	-1	-1	-1	-1	-1	-1
MOL000499	[o+]1c2c(cc(O)c1-c1cc(OC)c(O)c(OC)c1)c(O)cc(O)c2	0.9	0.897	0.903	0.967	1	1	1	1	1	1
MOL000500	O1CC(Cc2c1cc(O)cc2)c1ccc(OC)cc1O	0.491	0.646	0.462	0.723	-1	-1	-1	-1	-1	-1
MOL000501	O1c2c(cc(OC)c(O)c2)C(=O)CC1c1cc(O)c(O)cc1	0.451	0.371	1	0.961	-1	-1	1	1	-1	-1
MOL000502	O1C=C(c2ccc(O)cc2O)C(=O)c2c1cc(OC)cc2O	0.261	0.541	0.954	0.56	-1	-1	1	-1	1	-1
MOL000503	O1c2cc(O)ccc2-c2oc3c(c2C1=O)cc1OCOc1c3	0.778	0.963	0.148	0.158	-1	1	-1	-1	-1	-1
MOL000504	O1c2c(OC1)cc1c(-c3c(CC(C)C(C)C1OC(C)=C)cc(OC)c(OC)c3OC)c2OC	0.487	0.35	0.295	0.004	-1	-1	-1	-1	-1	-1
MOL000505	O1CC23C(CC(C)C(C)C(OC(=O)\C(=C\C)\C)c4c2c1c1OCOc1c4)CC(=O)C(OC)C3OC	0.671	0.837	0.251	0.116	-1	1	-1	-1	-1	-1
MOL000506	[NH+]12C(C3CC(C4[NH+](C3)CCCC4)C1)CCCC2	0.55	0.063	0.406	0.849	-1	-1	-1	1	-1	-1
MOL000507	O1C=C(C(=O)c2c1cc(O)cc2)c1cc2OCOc2cc1	0.479	0.787	0.017	0.947	-1	-1	-1	1	-1	-1
MOL000508	O=C1CCC2C(CCC3C4(CCC5(C(CC(CC5)(C)C)C4(CCC23C)C)C)C)(C)C1C	0.129	0.092	0.123	0.305	-1	-1	-1	-1	-1	-1
MOL000509	O1CC(Cc2c1cc(OC)cc2)c1ccc(OC)cc1O	0.714	0.703	0.29	0.723	-1	-1	-1	-1	1	-1
MOL000510	O1C=C(C(=O)c2c1cc(O)cc2O)c1ccc(OC)cc1	0.261	0.541	0.954	0.56	-1	-1	1	-1	1	-1
MOL000511	OC1CCC2(C(CCC3(C2CC=C2C4C(C)C(CCC4(CCC23C)C(=O)[O-])C)C)C1(C)C)C	0.996	1	0.885	0.998	1	1	1	1	1	1
MOL000513	Oc1c(O)cc(cc1O)C(=O)[O-]	0.957	0.95	0.495	1	1	1	-1	1	1	1
MOL000514	C(CCCCCCCCCCCCCC)CCCCCCCCCCCCCC	0.061	0.1	0	0.626	-1	-1	-1	-1	-1	-1
MOL000515	O=C([O-])CCCCCCCCCCCCCCCCCCCCCCCCCCCCC	0.985	0.999	0.931	0.998	1	1	1	1	1	1
MOL000516	O(C(=O)\C=C\c1ccccc1)C1CC2CCC1(C)C2(C)C	0.64	0.433	0.298	0.239	-1	-1	-1	-1	-1	-1
MOL000517	O1C(C1COC(=O)\C=C/c1ccccc1)c1ccccc1	0.494	0.334	0.341	0.511	-1	-1	-1	-1	-1	-1
MOL000519	O=C1c2c(c3c(cc2)C(CCC3)(C)C)C(=O)C([O-])=C1C(CO)C	0.989	0.999	0.743	0.996	1	1	-1	1	1	1
MOL000520	OC1CCC2(C(CCC3(C2CC=C2C4C(C)C(CCC4(CCC23C)C)C)C)C1(C)C)C	0.225	0.492	0.878	0.623	-1	-1	1	-1	-1	-1
MOL000521	OC1CCC2(C(CCC3(C2CC=C2C4C(C)C(CCC4(CCC23C)C)C)C)C1(C)C)C	0.225	0.492	0.878	0.623	-1	-1	1	-1	-1	-1
MOL000522	O1C(CO)C(O)C(O)C(O)C1Oc1ccc(cc1OC)CC1C(COC1=O)Cc1cc(OC)c(OC)cc1	0.321	0.131	0.557	0.901	-1	-1	-1	1	-1	-1
MOL000523	O1CC(Cc2cc(OC)c(OC)cc2)C(Cc2cc(OC)c(O)cc2)C1=O	0.656	0.458	0.15	0.518	-1	-1	-1	-1	-1	-1
MOL000524	OC1CCC2(C(CCC3(C2CCC2C3(CCC2C(CC\C=C(\C)/C)=C)C)C)C1(C)C)C	0.161	0.286	0.806	0.738	-1	-1	1	-1	-1	-1
MOL000525	O1c2c(C(=O)C=C1c1ccccc1)c(O)cc(O)c2O	0.215	0.1	0.979	0.988	-1	-1	1	1	-1	-1
MOL000526	O1C(CO)C(O)C(O)C(O)C1OC1OC(CO)C(O)C(O)C1O	0.189	0.872	0.714	0.95	-1	1	-1	1	1	-1
MOL000527	O1C(CO)C(O)C(O)C(O)C1Oc1ccc(cc1O)C=1Oc2c(C(=O)C=1)c(O)cc(O)c2	0.098	0.097	0.036	0.118	-1	-1	-1	-1	-1	-1
MOL000528	O(C)c1cc2c3c([nH]c2cc1)C1(C2[NH+](CC(C1)CC2CC)CC3)C(OC)=O	0.79	0.577	0.55	0.918	-1	-1	-1	1	1	-1
MOL000529	O(C)c1cc2c3CC[NH+]4C5C(CC(CC5CC)C4)c3[nH]c2cc1	0.635	0.308	0.61	0.742	-1	-1	-1	-1	1	-1
MOL000530	O(C(=O)C)C1CCC2(C(CCC3(C2CCC2C4C(CCC23C)(CCC4C(C)=C)C)C)C1(C)C)C	0.534	0.234	0.937	0.239	-1	-1	1	-1	-1	-1
MOL000531	O1C(COC2OC(CO)C(O)C(O)C2O)C(O)C(O)C(O)C1Oc1cc(O)c2c(OC(=CC2=O)c2ccc(O)cc2)c1	0.116	0.151	0.07	0.118	-1	-1	-1	-1	-1	-1
MOL000532	O1CC(Cc2cc(OC)c(O)cc2)C(O)(Cc2cc(OC)c(O)cc2)C1=O	0.472	0.53	0.176	0.979	-1	-1	-1	1	-1	-1
MOL000533	O1C(CO)C(O)C(O)C(O)C1Oc1ccc(cc1OC)CC1(O)C(COC1=O)Cc1cc(OC)c(OC)cc1	0.205	0.072	0.328	0.816	-1	-1	-1	1	-1	-1
MOL000534	O1CC(Cc2cc(OC)c(OC)cc2)C(O)(Cc2cc(OC)c(O)cc2)C1=O	0.407	0.499	0.234	0.979	-1	-1	-1	1	-1	-1
MOL000535	O(C)C1C(O)C(OC)C(O)C(O)C1O	0.262	0.084	0.113	0.038	-1	-1	-1	-1	-1	-1
MOL000536	O1C(CO)C(O)C(O)C(O)C1Oc1ccc(cc1OC)CC1C(COC1=O)Cc1cc(OC)c(O)cc1	0.357	0.206	0.418	0.999	-1	-1	-1	1	-1	-1
MOL000537	O1CC(Cc2cc(OC)c(O)cc2)C(Cc2cc(OC)c(O)cc2)C1=O	0.539	0.418	0.282	0.518	-1	-1	-1	-1	-1	-1
MOL000538	O(C)C1C2(O)CC3C(C(OC(=O)C)(C4C5[NH+](CC6(C(C35C(OC)CC6)C4OC)COC)C)C1O)C2OC(=O)c1ccccc1	0.931	0.982	1	0.987	1	1	1	1	1	1
MOL000539	O(C(=O)C)C1C2C(O)C3(O)C4(C1C15C6C([NH+](C13)CC6(CC(OC(=O)C)C5)C)C4)CC2=C	0.977	0.995	0.919	0.782	1	1	1	-1	1	1
MOL000540	O1C(CO)C(O)C(O)C(O)C1OCC1OC(=O)C=C1	0.418	0.707	0.429	0.707	-1	-1	-1	-1	-1	-1
MOL000541	O1C(C=CC1=O)CO	0.853	0.857	0.958	0.911	1	1	1	1	1	1
MOL000542	O=C([O-])Cc1[n+](cn(c1)C)C	0.863	0.998	0.144	0.203	1	1	-1	-1	-1	-1
MOL000543	O1C(CO)C(O)C(O)C(OC2OC(C)C(O)C(O)C2O)C1OC1C(O)C(O)COC1OC1CCC2(C(CCC3(C2CC=C2C4CC(CCC4(CCC23C)C(=O)[O-])(C)C)C)C1(C)C)C	0.924	0.959	0.879	0.997	1	1	1	1	1	1
MOL000544	O1CC(O)C(O)C(O)C1OC1CCC2(C(CCC3(C2CC=C2C4CC(CCC4(CCC23C)C(=O)[O-])(C)C)C)C1(C)C)C	0.877	0.969	0.92	0.992	1	1	1	1	1	1
MOL000545	O1C(CO)C(O)C(O)C(OC2OC(C)C(O)C(O)C2O)C1OC1C(O)C(O)COC1OC1CCC2(C(CCC3(C2CC=C2C4CC(CCC4(CCC23C)C(OC2OC(COC3OC(CO)C(OC4OC(C)C(O)C(O)C4O)C(O)C3O)C(O)C(O)C2O)=O)(C)C)C)C1(C)C)C	0.261	0.243	0.847	0.93	-1	-1	1	1	-1	-1
MOL000546	O1CC(CCC12OC1C(C2C)C2(C(C3C(CC2)C2(C(CC(O)CC2)=CC3)C)C1)C)C	0.489	0.415	0.702	0.721	-1	-1	-1	-1	-1	-1
MOL000547	O1CC(CCC12OC1C(C2C)C2(C(C3C(CC2)C2(C(CC(O)CC2)=CC3)C)C1)C)C	0.489	0.415	0.702	0.721	-1	-1	-1	-1	-1	-1
MOL000548	O1CC23C(C(OC(=O)C)C1(O)C14C2CCC(C(=C)C1OC(=O)C)C4O)C(CCC3)(C)C	0.374	0.771	1	0.001	-1	-1	1	-1	-1	-1
MOL000549	O1C2(O)C34C(C5(C(C2O)C(CCC5O)(C)C)C1OC)CCC(C(=C)C3=O)C4O	0.201	0.805	0.84	0.002	-1	1	1	-1	-1	-1
MOL000550	OC(C(O)C(O)CO)C(O)CO	0.708	0.909	0.997	0.867	-1	1	1	1	1	1
MOL000551	OC1CCC2(C(CCC3(C2CC=C2C4CC(CCC4(CCC23C)C(=O)[O-])(C)C)C)C1(CO)C)C	0.975	0.998	0.758	0.997	1	1	-1	1	1	1
MOL000552	O1c2c(c(O)c(OC)c(OC)c2OC)C(=O)C=C1c1ccccc1O	0.594	0.89	0.956	0.56	-1	1	1	-1	1	-1
MOL000553	[NH+]1(C2Nc3c(cccc3)C2(CC1)C12CC[NH+](C1Nc1c2cccc1)C)C	0.906	0.198	0.95	0.71	1	-1	1	-1	1	-1
MOL000554	O1C(COC(=O)c2cc(O)c(O)c(O)c2)C(O)C(O)C(O)C1Oc1cc(cc(O)c1O)C(=O)[O-]	0.934	0.969	0.601	0.999	1	1	-1	1	1	1
MOL000555	O(C(=O)C=1C[NH+](CCC=1)C)CC	0.937	0.927	0.991	0.996	1	1	1	1	1	1
MOL000557	O1C(CO)C(O)C(O)C(O)C1Oc1cc(ccc1O)C(=O)[O-]	0.896	0.96	0.537	0.997	1	1	-1	1	1	1
MOL000558	O1C(CO)C(O)C(O)C(O)C1Oc1cc(O)c2c(OC(=C(OC3OC(O)C(O)C(O)C3O)C2=O)c2cc(O)c(O)cc2)c1	0.098	0.097	0.036	0.423	-1	-1	-1	-1	-1	-1
MOL000559	O1C(C(=O)[O-])C(c2c(cc(O)c(O)c2O)C1=O)/C(=C/C(=O)[O-])/C(OC1C2OC(=O)c3c(-c4c(cc(O)c(O)c4O)C(OCC1OC(OC(=O)c1cc(O)c(O)c(O)c1)C2O)=O)c(O)c(O)c(O)c3)=O	0.834	0.854	0.152	0.999	1	1	-1	1	1	1
MOL000560	Oc1ccc(O)cc1C	0.793	0.974	0.92	0.89	-1	1	1	1	1	1
MOL000561	O1C(CO)C(O)C(O)C(O)C1OC1=C(Oc2c(C1=O)c(O)cc(O)c2)c1ccc(O)cc1	0.098	0.097	0.036	0.118	-1	-1	-1	-1	-1	-1
MOL000562	O1C(CO)C(O)C(O)C(O)C1Oc1ccc(OC)cc1	0.154	0.349	0.641	0.821	-1	-1	-1	1	-1	-1
MOL000563	O=C1c2c(ccc(c2)C)C(=O)C=C1C	0.623	0.753	0.163	0.492	-1	-1	-1	-1	-1	-1
MOL000564	O1C(CO)C(O)C(O)C(O)C1Oc1ccc(O)cc1C	0.13	0.36	0.56	0.997	-1	-1	-1	1	-1	-1
MOL000566	O1C(CO)C(O)C(O)C(OC(=O)c2cc(O)c(O)c(O)c2)C1OC1=C(Oc2c(C1=O)c(O)cc(O)c2)c1cc(O)c(O)cc1	0.116	0.115	0.035	0.198	-1	-1	-1	-1	-1	-1
MOL000567	O1C(COC(=O)c2cc(O)c(O)c(O)c2)C(O)C(O)C(O)C1Oc1cc(C)c(O)cc1	0.239	0.299	0.374	0.972	-1	-1	-1	1	-1	-1
MOL000569	O(C(=O)c1cc(O)c(O)c(O)c1)c1cc(cc(O)c1O)C(=O)[O-]	0.981	0.973	0.923	1	1	1	1	1	1	1
MOL000570	N(c1cc2c(cc1)cccc2)c1ccccc1	0.695	0.886	0.98	0.15	-1	1	1	-1	1	-1
MOL000571	O1C(CO)C(O)C(O)C(O)C1Oc1c2CC(=CCc2c(O)cc1C)C	0.088	0.025	0.028	0.985	-1	-1	-1	1	-1	-1
MOL000572	Oc1c2CC(=CCc2c(O)cc1C)C	0.533	0.968	0.671	0.972	-1	1	-1	1	1	-1
MOL000573	O1c2c(CC(O)C1c1cc(O)c(O)cc1)c(O)cc(O)c2C1c2c(OC(C1O)c1cc(O)c(O)cc1)cc(O)cc2O	0.076	0.003	0.649	0.99	-1	-1	-1	1	-1	-1
MOL000574	O1c2c(CC(OC(=O)c3cc(O)c(O)c(O)c3)C1c1cc(O)c(O)cc1)c(O)cc(O)c2C1c2c(OC(C1OC(=O)c1cc(O)c(O)c(O)c1)c1cc(O)c(O)cc1)cc(O)cc2O	0.175	0.034	0.67	0.943	-1	-1	-1	1	-1	-1
MOL000575	O1C(CO)C(O)C(O)C(O)C1Oc1cc(C)c(O)cc1	0.13	0.36	0.56	0.997	-1	-1	-1	1	-1	-1
MOL000576	O1C(CO)C(O)C(O)C(O)C1Oc1cc(C)c(O)cc1C\C=C(/CC\C=C(/CO)\C)\C	0.215	0.147	0.203	0.985	-1	-1	-1	1	-1	-1
MOL000577	Oc1cc(C)c(O)cc1C\C=C(/CC\C=C(/CO)\C)\C	0.645	0.867	0.206	0.995	-1	1	-1	1	1	-1
MOL000578	O1C(CO)C(O)C(O)C(O)C1Oc1ccc(O)cc1	0.235	0.662	0.733	0.998	-1	-1	-1	1	1	-1
MOL000579	Oc1ccc(O)cc1	0.859	0.963	0.959	0.513	1	1	1	-1	1	1
MOL000580	Oc1cc(ccc1C(OC)(COC(=O)C(CC)C)C)C	0.925	0.989	0.296	0.873	1	1	-1	1	1	1
MOL000581	O(C(=O)\C=C(\C)/C)c1cc(ccc1C(OC)(CO)C)C	0.83	0.808	0.678	0.772	1	1	-1	-1	1	-1
MOL000582	O(C(=O)C(C)C)c1cc(ccc1C(OC)(CO)C)C	0.826	0.964	0.544	0.92	1	1	-1	1	1	1
MOL000583	O(C(=O)\C(=C\C)\C)c1cc(ccc1C(OC)(CO)C)C	0.833	0.878	0.525	0.772	1	1	-1	-1	1	-1
MOL000584	Oc1cc(ccc1C(O)(COC(=O)C(C)C)C)COC(=O)C	0.7	0.455	0.34	0.954	-1	-1	-1	1	-1	-1
MOL000585	O(C(=O)\C(=C\C)\C)c1cc(ccc1C(C)=C)C	0.517	0.581	0.886	0.57	-1	-1	1	-1	1	-1
MOL000586	Oc1cc(ccc1C(OC)(CO)C)C	0.593	0.87	0.632	0.905	-1	1	-1	1	1	-1
MOL000587	O(C(=O)\C(=C\C)\C)c1cc(ccc1C(COC(=O)C)=C)C	0.819	0.539	0.867	0.57	1	-1	1	-1	1	-1
MOL000588	O1CC1(COC(=O)C)c1cc(O)c(cc1OC(=O)\C(=C/C)\C)C	0.84	0.308	0.176	0.792	1	-1	-1	-1	-1	-1
MOL000589	O(C(=O)\C(=C\C)\C)c1cc(ccc1C(COC(=O)C)C)C	0.803	0.79	0.854	0.515	1	-1	1	-1	1	-1
MOL000590	Oc1cc(ccc1C(OC)(COC(=O)\C(=C/C)\C)C)C	0.918	0.933	0.616	0.263	1	1	-1	-1	1	-1
MOL000591	Oc1cc(ccc1C(OC)(COC(=O)C(C)C)C)C	0.923	0.966	0.546	0.871	1	1	-1	1	1	1
MOL000592	O(C(=O)C)C1CCC2(C(CCC3(C2CCC2C3(CCC2C(CC\C=C(\C)/C)=C)C)C)C1(C)C)C	0.516	0.203	0.965	0.239	-1	-1	1	-1	-1	-1
MOL000593	o1c2cc(O)c(cc2cc1C(C)=C)C(=O)C	0.956	0.993	0.904	0.687	1	1	1	-1	1	1
MOL000594	O1C(C)C(O)C(O)C(O)C1OC1=C(Oc2c(C1=O)c(O)c(OC)c(OC)c2)c1cc(O)c(O)cc1	0.185	0.038	0.749	0.04	-1	-1	-1	-1	-1	-1
MOL000595	O1C2\C=C(\CC\C=C(/CC(OC(=O)\C(=C\CO)\CO)C2C(=C)C1=O)\C)/C	0.975	0.978	1	0.874	1	1	1	1	1	1
MOL000596	O(C(=O)C)C1CCC2(C(CCC3(C2CCC2C4C(C)C(CCC4(CCC23C)C)=C)C)C1(C)C)C	0.453	0.269	0.928	0.239	-1	-1	1	-1	-1	-1
MOL000597	O(C(=O)C)C\C=C(/CC\C=C(\C)/C)\C	0.622	0.59	0.727	0.898	-1	-1	-1	1	1	-1
MOL000598	OCCCCCCCCCCCCCCCCCCCCCCCCCCCC	0.544	0.579	0	0.993	-1	-1	-1	1	1	-1
MOL000599	O(CC1C2[NH+](CC1)CCC2)C(=O)C(O)(C(C)C)C(O)C	0.831	0.827	1	0.697	1	1	1	-1	1	1
MOL000600	O1C2\C=C(\C)/C(OC(=O)C)C\C=C(/CC(O)C2C(=C)C1=O)\C	0.978	0.958	0.894	0.604	1	1	1	-1	1	1
MOL000601	O(C)c1cc(ccc1C(C)C)C	0.066	0.014	0	0.008	-1	-1	-1	-1	-1	-1
MOL000602	O=C([O-])\C=C\C(=O)[O-]	1	1	0.833	0.992	1	1	1	1	1	1
MOL000603	O1C2\C=C(/CC\C=C(/CC(O)C2C(=C)C1=O)\C)\C	0.949	0.865	0.934	0.388	1	1	1	-1	1	1
MOL000604	O1C2\C=C(\C)/C(OC(=O)C)C\C=C(\CC(OC(=O)\C(=C\CO)\CO)C2C(=C)C1=O)/C	0.944	0.914	1	0.874	1	1	1	1	1	1
MOL000605	O(C(=O)CCCCCCCCCCCCCCC)C1CCC2(C(CCC3(C2CCC2C4C(C)C(CCC4(CCC23C)C)=C)C)C1(C)C)C	0.453	0.357	1	0.239	-1	-1	1	-1	-1	-1
MOL000606	C(CC(C)C)(C)(C)C	0.035	0.006	0	0.001	-1	-1	-1	-1	-1	-1
MOL000607	c1cc(ccc1C(C)=C)C	0.033	0.003	0	0.019	-1	-1	-1	-1	-1	-1
MOL000608	OC1(CCC(=CC1)C)C(C)C	0.079	0.455	0.284	0.261	-1	-1	-1	-1	-1	-1
MOL000609	O=CC=1C2CC(CC=1)C2(C)C	0.017	0	0	0.988	-1	-1	-1	1	-1	-1
MOL000610	C(CCCCCC)CCCCCC	0.061	0.1	0	0.626	-1	-1	-1	-1	-1	-1
MOL000611	C12C3C(CCC3=C)C1(CCC2C(C)C)C	0.003	0	0	0.002	-1	-1	-1	-1	-1	-1
MOL000612	C12CC3(C(CCC3C)C1(C)C)CC=C2C	0.008	0.001	0	0.004	-1	-1	-1	-1	-1	-1
MOL000613	C=1/C/C(/CC\C(=C/CC\C=1\C)\C)=C(/C)\C	0.006	0	0	0.005	-1	-1	-1	-1	-1	-1
MOL000614	O1c2c(C=CC1=O)ccc(OC)c2C\C=C(\C)/C	0.25	0.073	0.862	0.001	-1	-1	1	-1	-1	-1
MOL000615	C12C(CCC(=C1)C)=C(CCC2C(C)C)C	0.009	0.001	0	0.002	-1	-1	-1	-1	-1	-1
MOL000616	O1C(CO)C(O)C(O)C(O)C1Oc1c(OC)cc(cc1OC)C1OCC2C1COC2c1cc(OC)c(OC2OC(CO)C(O)C(O)C2O)c(OC)c1	0.121	0.07	0.744	0.148	-1	-1	-1	-1	-1	-1
MOL000617	O=C([O-])CCCCCCCCCCCCC(CC)C	0.985	0.999	0.879	0.998	1	1	1	1	1	1
MOL000619	ClC1CC23[NH+](CCC2(CC(=O)C(OC)=C3OC)C12C(O)C(OC)=CC2=O)C	0.993	1	0.698	0.982	1	1	-1	1	1	1
MOL000620	Oc1ccc2[nH]c3C4[NH+](C(Cc3c2c1-c1c2c3CC5[N+]6(C/C(/C(CC6c3[nH]c2ccc1O)C5CO)=C\C)C)C(CO)C(C4)/C(=C/C)/CC)C	0.78	0.994	0.792	1	-1	1	-1	1	1	-1
MOL000621	O(C(=O)C(CO)C/1CC2[NH+](C\C\1=C\C)CCc1c2[nH]c2c1cccc2)C	0.991	0.998	0.705	0.997	1	1	-1	1	1	1
MOL000622	O1C2C(CCC(O)(C3C2C(O)(CC3)C)C)C(=C)C1=O	0.845	0.988	0.941	0.055	1	1	1	-1	1	1
MOL000623	O1C2C(CCC3(OC3CCC3(OC23)C)C)C(=C)C1=O	0.848	0.65	0.807	0.061	1	-1	1	-1	1	-1
MOL000624	S(\C(=N\OS(=O)(=O)[O-])\Cc1ccc(O)cc1)C1OC(CO)C(O)C(O)C1O	0.831	0.998	0.888	1	1	1	1	1	1	1
MOL000625	O(C)C1=CC2C3(CC1=O)c1c(C4(C2[NH+](C4)C)C3)ccc(OC)c1O	0.981	1	1	0.998	1	1	1	1	1	1
MOL000626	O(C)C1C2CC3C45C6CC(O)(C4[NH+](CC6(O)C(O)CC5O)CC)C(O)(CC2OC)C13O	0.823	0.917	1	0.026	1	1	1	-1	1	1
MOL000627	O(C)c1c2c(CC3[NH+](C2)CCc2cc(OC)c(O)cc23)ccc1O	0.96	0.999	0.333	0.982	1	1	-1	1	1	1
MOL000628	O1C(CO)C(O)C(O)C(O)C1OC1CC2=CCC3C4CCC(C(\C=C\C(C(C)C)CC)C)C4(CCC3C2(CC1)C)C	0.237	0.366	0.847	0.389	-1	-1	1	-1	-1	-1
MOL000629	O1C(C)C(O)C(O)C(O)C1OC1=COc2c(C1=O)c(O)cc(O)c2	0.246	0.034	0.464	0.02	-1	-1	-1	-1	-1	-1
MOL000630	Oc1ccc(cc1)C(O)CNC(=O)\C=C/c1ccc(O)cc1	0.553	0.12	0.803	0.159	-1	-1	1	-1	-1	-1
MOL000631	Oc1ccc(cc1)CCNC(=O)\C=C/c1ccc(O)cc1	0.667	0.306	1	0.254	-1	-1	1	-1	-1	-1
MOL000632	O=Cc1ccc(N)cc1	0.937	0.992	1	0.999	1	1	1	1	1	1
MOL000633	O(C)c1cc(ccc1O)\C=C/C(=O)NCC(O)c1ccc(O)cc1	0.319	0.082	0.822	0.072	-1	-1	1	-1	-1	-1
MOL000635	O(C)c1cc(ccc1O)C=O	0.925	0.981	0.963	0.999	1	1	1	1	1	1
MOL000636	O1C(OC2C(C=3C(=CC2=O)/C(/OCC=3)=C/O)C=C)C(O)C(O)C(O)C1O	0.117	0.021	0.149	0.647	-1	-1	-1	-1	-1	-1
MOL000637	O1C(OC2OC=C(C3C2C(CC3)C)C(=O)[O-])C(O)CCC1C	0.993	0.999	1	0.864	1	1	1	1	1	1
MOL000638	O1C(COC(=O)C)C(CC(=O)c2cccc(OC3OC(CO)C(O)C(O)C3O)c2O)C(OC(=O)C)C(OC(=O)c2cccc(O)c2O)C1OC1OC=C2C(CCOC2=O)C1C=C	0.369	0.399	0.087	0.377	-1	-1	-1	-1	-1	-1
MOL000639	O1C(COC(=O)C)C(CC(=O)c2cccc(O)c2O)C(OC(=O)C)C(OC(=O)c2cccc(O)c2O)C1OC1OC=C2C(CCOC2=O)C1C=C	0.759	0.633	0.342	0.719	-1	-1	-1	-1	1	-1
MOL000640	O1C(COC(=O)C)C(CC(=O)c2cccc(OC3OC(CO)C(O)C(O)C3O)c2O)C(OC(=O)C)C(OC(=O)c2cccc(O)c2O)C1OC1OC=C2C(O)(CCOC2=O)C1C=C	0.396	0.352	0.214	0.094	-1	-1	-1	-1	-1	-1
MOL000641	O1C(COC(=O)C)C(CC(=O)c2cccc(O)c2O)C(OC(=O)C)C(OC(=O)c2cccc(O)c2O)C1OC1OC=C2C(O)(CCOC2=O)C1C=C	0.643	0.566	0.542	0.461	-1	-1	-1	-1	1	-1
MOL000642	O=C([O-])CCC1(C2CC=C3C(CCC(C)(C)C3C(CC)C)(C)C2(CCC1C(C)=C)C)C	0.972	0.997	1	0.997	1	1	1	1	1	1
MOL000644	O1C=C2C(O)(CCOC2=O)C(C=C)C1O	0.115	0.16	0.151	0.132	-1	-1	-1	-1	-1	-1
MOL000645	O1CCc2c(cnc(c2)C)C1=O	0.03	0.004	0	0.287	-1	-1	-1	-1	-1	-1
MOL000646	O1C(CO)C(O)C(O)C(O)C1OC1OC=C2C(=CCOC2=O)C1C=C	0.113	0.095	0.239	0.902	-1	-1	-1	1	-1	-1
MOL000647	O1C=C2C(=CCOC2=O)C(C=C)C1O	0.556	0.951	0.125	0.267	-1	1	-1	-1	-1	-1
MOL000648	O1CCc2c(cncc2C=C)C1=O	0.037	0.025	0	0.781	-1	-1	-1	-1	-1	-1
MOL000649	O1CCc2c(c(ncc2)C)C1O	0.094	0.092	0	0.03	-1	-1	-1	-1	-1	-1
MOL000650	O1C(CO)C(O)C(O)C(O)C1OC1OC=C2C(CCOC2=O)C1C=C	0.109	0.215	0.259	0.736	-1	-1	-1	-1	-1	-1
MOL000651	O1C=C2C(CCOC2=O)C(C=C)C1O	0.657	0.984	0.176	0.218	-1	1	-1	-1	-1	-1
MOL000652	OC1Cc2c(cncc2)C1C	0.076	0.035	0.15	0.284	-1	-1	-1	-1	-1	-1
MOL000653	O1CCC=2C(=CNC(=O)C=2C=O)C1C	0.155	0.009	0	0.556	-1	-1	-1	-1	-1	-1
MOL000654	O(C(=O)CCCCCCCCCCCCCCCCCCCCCCCCCCC)C	0.712	0.919	0.756	0.778	-1	1	-1	-1	1	-1
MOL000655	O1C(CO)C(O)C(O)C(O)C1OC1OC=C(C2C1C(C)C(O)C2)C(=O)[O-]	0.75	0.923	0.08	0.728	-1	1	-1	-1	1	-1
MOL000656	O1C=C(C2C(C(C)C(O)C2)C1O)C(=O)[O-]	0.985	0.996	1	0.475	1	1	1	-1	1	1
MOL000657	O1c2c(c(O)c(C\C=C(\C)/C)c(O)c2C\C=C(\C)/C)C(=O)CC1c1ccc(O)cc1O	0.389	0.548	0.84	0.763	-1	-1	1	-1	1	-1
MOL000658	O=C([O-])CCCCCCCCCCCCCCCCCCCCCCCCCC	0.985	0.999	0.931	0.998	1	1	1	1	1	1
MOL000659	O=C([O-])CCCCCCCCCCCCCCCCCCCCCCCCCCC	0.985	0.999	0.931	0.998	1	1	1	1	1	1
MOL000660	O=C([O-])CCCCCCCCCCCCCCCCCCCCCCCCCCCC	0.985	0.999	0.931	0.998	1	1	1	1	1	1
MOL000661	O=C([O-])CCCCCCCCCCCCCCCCCCCCCCCC	0.985	0.999	0.931	0.998	1	1	1	1	1	1
MOL000662	O=C([O-])CCCCCCCCCCCCCCCCCCCCCCCCC	0.985	0.999	0.931	0.998	1	1	1	1	1	1
MOL000663	O=C([O-])CCCCCCCCCCCCCCCCCCCCCCC	0.985	0.999	0.931	0.998	1	1	1	1	1	1
MOL000664	O1C=C(C(=O)c2c1c(C\C=C(\C)/C)c(O)c(C\C=C(\C)/C)c2O)c1cc(O)c(O)cc1	0.042	0.035	0.828	0.745	-1	-1	1	-1	-1	-1
MOL000665	O1c2c(C=CC1(C)C)c(O)c1c(OC=C(C1=O)c1cc(OC)c(O)cc1)c2CC=C	0.307	0.161	0.185	0.197	-1	-1	-1	-1	-1	-1
MOL000666	O=CCCCCC	0.586	0.736	0.449	0.999	-1	-1	-1	1	1	-1
MOL000667	OCCCCCC	0.544	0.579	0	0.993	-1	-1	-1	1	1	-1
MOL000668	o1cccc1CCCCC	0.113	0.002	0	0.003	-1	-1	-1	-1	-1	-1
MOL000669	O=C1CC2CCC1(C)C2(C)C	0.131	0.15	0.028	0.305	-1	-1	-1	-1	-1	-1
MOL000670	Oc1cc(ccc1)C(=O)C	0.94	0.989	0.965	0.952	1	1	1	1	1	1
MOL000671	OC1CC(CCC1C(C)C)C	0.092	0.452	0	0.401	-1	-1	-1	-1	-1	-1
MOL000672	c1c(cccc1C(C)C)C(C)C	0.035	0.013	0	0.008	-1	-1	-1	-1	-1	-1
MOL000673	C123C(=CCCC1(C)C)C(C(C2)CC3)(C)C	0.013	0	0	0.004	-1	-1	-1	-1	-1	-1
MOL000674	O(C(=O)C)C\C=C(\CC\C=C(\CC\C=C(\C)/C)/C)/C	0.622	0.59	0.727	0.898	-1	-1	-1	1	1	-1
MOL000675	O=C([O-])CCCCCCC\C=C/CCCCCCCC	0.989	1	0.973	0.999	1	1	1	1	1	1
MOL000676	O(C(=O)c1ccccc1C(OCCCC)=O)CCCC	0.909	0.99	0.621	0.342	1	1	-1	-1	1	-1
MOL000677	C1CC(c2c(cc(cc2)C)C1C(C)C)C	0.021	0	0	0.001	-1	-1	-1	-1	-1	-1
MOL000678	OC1CCC(O)(C2C1(CCC(C(O)(C)C)C2O)C)C	0.312	0.105	0.057	0.039	-1	-1	-1	-1	-1	-1
MOL000679	OC1CCC(O)(C2CC(O)(CCC12C)C(C)C)C	0.377	0.16	0.007	0.039	-1	-1	-1	-1	-1	-1
MOL000680	OC1CCC(O)(C2CC(O)(CCC12C)C(C)C)C	0.377	0.16	0.007	0.039	-1	-1	-1	-1	-1	-1
MOL000681	OC1CCC(O)(C2CC(O)(CCC12C)C(O)(C)C)C	0.203	0.025	0.042	0.004	-1	-1	-1	-1	-1	-1
MOL000682	Oc1cccc(CCCCCCCCCCCCc2ccccc2)c1C(=O)[O-]	1	0.999	0.785	0.999	1	1	-1	1	1	1
MOL000683	Oc1cccc(CCCCC\C=C/C\C=C/C\C=C/CCCC)c1C(=O)[O-]	1	1	0.92	1	1	1	1	1	1	1
MOL000684	Oc1cccc(CCCCCCCC\C=C\C\C=C\CCCC)c1C(=O)[O-]	1	1	0.92	1	1	1	1	1	1	1
MOL000685	Oc1cccc(CCCCCCCCCC\C=C/CCCCC)c1C(=O)[O-]	1	1	0.962	1	1	1	1	1	1	1
MOL000686	O(C(=O)C)C1CCC(O)(C2C1(CCC2CC(O)(C)C)C)C	0.767	0.685	0.834	0.296	-1	-1	1	-1	1	-1
MOL000687	O1C(CCC(=O)C)C2(C(C(CC2)C(C)C)C1OCC)C	0.415	0.004	0.191	0.012	-1	-1	-1	-1	-1	-1
MOL000688	OC1CCC(O)(C2C1(CCC2CC(O)(C)C)C)C	0.378	0.377	0.122	0.039	-1	-1	-1	-1	-1	-1
MOL000689	OC1CCC(O)(C2C1(CCC2\C=C(\C)/C)C)C	0.409	0.689	0.647	0.195	-1	-1	-1	-1	-1	-1
MOL000690	OC1C2(C(C(O)(CC1O)C)C(CC2)CC(O)(C)C)C	0.087	0.037	0.138	0.004	-1	-1	-1	-1	-1	-1
MOL000691	OC1C(C2CCC3C4(CC(C3)C(O)(CC4)C)C2(CC1O)C)(C)C	0.132	0.086	0.042	0.004	-1	-1	-1	-1	-1	-1
MOL000692	OC1CCC(O)(C2C1(CCC(C(C)C)C2O)C)C	0.184	0.035	0.017	0.039	-1	-1	-1	-1	-1	-1
MOL000693	OC1CCC(O)(C2CC(=CCC12C)C(C)C)C	0.403	0.444	0.315	0.195	-1	-1	-1	-1	-1	-1
MOL000694	OC1(C2C(C(CC1)C(C)C)C(CC2)C(=O)C)C	0.435	0.83	0.326	0.158	-1	1	-1	-1	-1	-1
MOL000695	OC12CCC(C3CC(CCC13C)C2(C)C)C	0.097	0.196	0.029	0.097	-1	-1	-1	-1	-1	-1
MOL000696	OC1(CCC(CC1)C(C)=C)C	0.152	0.808	0.701	0.261	-1	1	-1	-1	-1	-1
MOL000697	OC(C(O)CO)CO	0.652	0.859	0.997	0.867	-1	1	1	1	1	1
MOL000698	C1C=C(C=CC1C(C)C)C	0.014	0.005	0	0.002	-1	-1	-1	-1	-1	-1
MOL000699	c1c(cccc1C)C(C)C	0.035	0.013	0	0.008	-1	-1	-1	-1	-1	-1
MOL000700	OC\C=C(/CC\C=C(\C)/C)\C	0.322	0.206	0	0.945	-1	-1	-1	1	-1	-1
MOL000701	O1C(C)C(O)C(O)C(O)C1OC1=C(Oc2c(C1=O)c(O)cc(O)c2)c1cc(O)c(O)cc1	0.173	0.024	0.826	0.045	-1	-1	1	-1	-1	-1
MOL000702	O1c2c(C(=O)C(OC3OCC(O)C(O)C3O)=C1c1cc(O)c(O)cc1)c(O)cc(O)c2	0.099	0.021	0.232	0.114	-1	-1	-1	-1	-1	-1
MOL000703	O=C(CCCCC)C	0.414	0.346	0.911	0.752	-1	-1	1	-1	-1	-1
MOL000704	c1ccccc1C=C	0.103	0.064	0	0.007	-1	-1	-1	-1	-1	-1
MOL000705	O=CCCCCCC	0.539	0.723	0.107	0.999	-1	-1	-1	1	1	-1
MOL000706	O=C(C(CCCC)C)C	0.187	0.046	0.647	0.427	-1	-1	-1	-1	-1	-1
MOL000707	O=C\C=C\CCCC	0.36	0.877	0.239	0.995	-1	1	-1	1	-1	-1
MOL000708	O=Cc1ccccc1	0.558	0.962	0.39	0.999	-1	1	-1	1	1	-1
MOL000709	OC(CCCCC)C=C	0.266	0.225	0.668	0.845	-1	-1	-1	1	-1	-1
MOL000710	O=CCCCCCCC	0.539	0.723	0.107	0.999	-1	-1	-1	1	1	-1
MOL000711	O=C\C=C\C=C\CC	0.391	0.913	0.118	0.995	-1	1	-1	1	-1	-1
MOL000712	c1cccc(C)c1C(C)C	0.077	0.032	0.435	0.008	-1	-1	-1	-1	-1	-1
MOL000713	O=C(\C=C\CCCC)C	0.311	0.317	0.863	0.846	-1	-1	1	1	-1	-1
MOL000714	O=CCc1ccccc1	0.534	0.922	0.339	0.997	-1	1	-1	1	1	-1
MOL000715	O=C1CC(CCC1C(C)C)C	0.17	0.242	0	0.427	-1	-1	-1	-1	-1	-1
MOL000716	O=C\C=C\CCCCCC	0.374	0.66	0.086	0.995	-1	-1	-1	1	-1	-1
MOL000717	O=C1CC(CCC1C(C)C)C	0.17	0.242	0	0.427	-1	-1	-1	-1	-1	-1
MOL000718	O(C)c1cc(OC)ccc1	0.364	0.757	0.226	0.01	-1	-1	-1	-1	-1	-1
MOL000719	Oc1ccccc1C(OC)=O	0.938	0.999	1	0.877	1	1	1	1	1	1
MOL000720	O=CC=1C(CC=CC=1C)(C)C	0.211	0.128	0.064	0.995	-1	-1	-1	1	-1	-1
MOL000721	O=C\C=C\C=C\CCCC	0.36	0.877	0.239	0.995	-1	1	-1	1	-1	-1
MOL000722	O=CC=1C(CCCC=1C)(C)C	0.115	0.06	0.938	0.995	-1	-1	1	1	-1	-1
MOL000723	O=C\C=C\C=C\CCCCC	0.409	0.62	0.44	0.995	-1	-1	-1	1	-1	-1
MOL000724	O=C(CC\C=C(\CC\C=C(\C)/C)/C)C	0.283	0.133	0.25	0.73	-1	-1	-1	-1	-1	-1
MOL000726	O1C(COC2OC(C)C(O)C(O)C2O)C(O)C(O)C(O)C1Oc1ccc2c(c1O)C(=O)c1c(c(O)c(cc1)C)C2=O	0.233	0.079	0.283	0.586	-1	-1	-1	-1	-1	-1
MOL000727	O1c2c(C(=O)C(C\C=C(\C)/C)=C1c1ccc(O)cc1O)c(O)c1C=CC(Oc1c2)(C)C	0.362	0.227	0.842	0.197	-1	-1	1	-1	-1	-1
MOL000728	o1c2cc(O)ccc2cc1-c1cc(O)cc(OC)c1C\C=C(\CC\C=C(\C)/C)/C	0.661	0.616	0.688	0.804	-1	-1	-1	1	1	-1
MOL000729	O1c2c3c(-c4c(N(C)C3=O)c3c(cc5OCOc5c3)cc4)ccc2OC1	0.035	0.03	0	0.021	-1	-1	-1	-1	-1	-1
MOL000730	O1c2c(C(=O)C(O)C1c1ccc(O)cc1)c(O)cc(O)c2	0.346	0.12	0.962	0.295	-1	-1	1	-1	-1	-1
MOL000731	O1CC(O)C(O)C(O)C1O	0.038	0.114	0.26	0.046	-1	-1	-1	-1	-1	-1
MOL000732	O1C(OC2OC(COC3OC(COC4OC(CO)C(O)C(O)C4O)C(O)C(O)C3O)C(O)C(O)C2O)(CO)C(O)C(O)C1CO	0.121	0.775	0.523	0.688	-1	-1	-1	-1	1	-1
MOL000733	O1C(CO)C(O)C(O)C(O)C1OC(C(O)C(O)C=O)C(O)CO	0.105	0.484	0.702	1	-1	-1	-1	1	-1	-1
MOL000734	OC(C(O)C(O)C=O)C(O)CO	0.772	0.89	0.996	0.998	-1	1	1	1	1	1
MOL000735	O1c2cc(O)ccc2C=2Oc3c(C(=O)C=2C1\C=C(\C)/C)c(O)cc(O)c3C\C=C(\C)/C	0.25	0.795	0.711	0.197	-1	-1	-1	-1	-1	-1
MOL000737	O1c2c(C(=O)C(O)=C1c1ccc(O)cc1O)c(O)cc(O)c2	0.42	0.471	0.984	0.429	-1	-1	1	-1	-1	-1
MOL000738	O1c2c(C(=O)C(C\C=C(\C)/C)=C1c1ccc(O)cc1O)c(O)cc(O)c2C\C=C(\C)/C	0.194	0.241	0.963	0.528	-1	-1	1	-1	-1	-1
MOL000739	O1c2cc(O)c3c(OC=C(C\C=C(\C)/C)C3=O)c2C=C(c2ccc(O)cc2O)C1(C)C	0.362	0.227	0.842	0.197	-1	-1	1	-1	-1	-1
MOL000740	O(C)c1cc(ccc1O)C1c2cc(O)c(OC)cc2CC(O)(CO)C1CO	0.067	0.031	0.092	0.108	-1	-1	-1	-1	-1	-1
MOL000741	O1c2c(C(=O)C(O)C1c1ccc(O)cc1)c(O)cc(O)c2	0.346	0.12	0.962	0.295	-1	-1	1	-1	-1	-1
MOL000742	O1c2c3C([NH+](CCc3ccc2O)C)Cc2c1cc1OCOc1c2	0.973	0.993	1	0.951	1	1	1	1	1	1
MOL000743	O1c2c(C=CC1(C)C)c(O)c1c(OC3=C(C(Oc4cc(O)ccc34)\C=C(\C)/C)C1=O)c2	0.663	0.855	0.786	0.484	-1	1	-1	-1	1	-1
MOL000744	O1CC(C2C(C(CC2)C)C1=O)C	0.104	0.02	0	0.126	-1	-1	-1	-1	-1	-1
MOL000745	O1C(CO)C(O)C(O)C(O)C1OC1C(O)C(O)C(OC1OC1C(O)C(O)COC1OC1CCC2(C(CCC3(C2CC=C2C4CC(CCC4(CCC23C)C(OC2CC(COC3OC(CO)C(O)C(O)C3O)C(O)C(O)C2O)=O)(C)C)C)C1(CO)C)C)C	0.261	0.243	0.847	0.93	-1	-1	1	1	-1	-1
MOL000746	O1C(C)C(O)C(O)C(O)C1OC1C(O)C(O)COC1OC1CCC2(C(CCC3(C2CC=C2C4CC(CCC4(CCC23C)C(OC2CC(CO)C(O)C(O)C2O)=O)(C)C)C)C1(CO)C)C	0.261	0.243	0.847	0.93	-1	-1	1	1	-1	-1
MOL000747	OCC(=O)CCC(=O)[O-]	1	1	1	0.985	1	1	1	1	1	1
MOL000748	o1c(ccc1C=O)CO	0.945	0.977	0.997	0.993	1	1	1	1	1	1
MOL000749	O=C([O-])CCCCCCC\C=C\C\C=C\CCCCC	0.989	1	0.973	0.999	1	1	1	1	1	1
MOL000750	O1C2(CCC23OC(=O)C=C3)C=CC1=O	0.416	0.001	0.182	0.158	-1	-1	-1	-1	-1	-1
MOL000751	O1CC2C(COC2c2cc(O)c(OC)cc2)C1c1cc(O)c(OC)cc1	0.291	0.115	0.67	0.12	-1	-1	-1	-1	-1	-1
MOL000752	O1C(COC2OC(COC3OC(C)C(O)C(O)C3O)C(O)C(O)C2O)C(O)C(O)C(O)C1OC1COC(OC2C(O)C(OC(OC3C(O)C(O)COC3OC3CCC4(C(CCC5(C4CC=C4C6CC(CCC6(CCC45C)C(OC4OC(COC5OC(CO)C(OC6OC(C)C(O)C(O)C6O)C(O)C5O)C(O)C(O)C4O)=O)(C)C)C)C3(C)C)C)C2O)C)C(O)C1O	0.261	0.243	0.847	0.93	-1	-1	1	1	-1	-1
MOL000753	O1C(COC2OC(COC3OC(C)C(O)C(O)C3O)C(O)C(O)C2O)C(O)C(O)C(O)C1OC1COC(OC2C(O)C(OC(OC3C(O)C(O)COC3OC3CCC4(C(CCC5(C4CC=C4C6CC(CCC6(CCC45C)C(=O)[O-])(C)C)C)C3(C)C)C)C2O)C)C(O)C1O	0.931	0.963	0.929	0.992	1	1	1	1	1	1
MOL000754	O1C(C)C(O)C(OC2OCC(O)C(O)C2O)C(O)C1OC1C(O)C(O)COC1OC1CCC2(C(CCC3(C2CC=C2C4CC(CCC4(CCC23C)C(=O)[O-])(C)C)C)C1(C)C)C	0.915	0.974	1	0.992	1	1	1	1	1	1
MOL000755	O1C(COC2OC(COC3OC(C)C(O)C(O)C3O)C(O)C(O)C2O)C(O)C(O)C(O)C1OC1COC(OC2C(O)C(OC(OC3C(O)C(O)COC3OC3CCC4(C(CCC5(C4CC=C4C6CC(C)(C)C(O)CC6(CCC45C)C(OC4OC(COC5OC(CO)C(OC6OC(C)C(O)C(O)C6O)C(O)C5O)C(O)C(O)C4O)=O)C)C3(C)C)C)C2O)C)C(O)C1O	0.261	0.243	0.847	0.93	-1	-1	1	1	-1	-1
MOL000756	O1C(COC2OC(CO)C(O)C(O)C2O)C(O)C(O)C(O)C1OC1COC(OC2C(O)C(OC(OC3C(O)C(O)COC3OC3CCC4(C(CCC5(C4CC=C4C6CC(CCC6(CCC45C)C(OC4OC(COC5OC(CO)C(OC6OC(C)C(O)C(O)C6O)C(O)C5O)C(O)C(O)C4O)=O)(C)C)C)C3(C)C)C)C2O)C)C(O)C1O	0.261	0.243	0.847	0.93	-1	-1	1	1	-1	-1
MOL000757	O1C(CO)C(O)C(O)C(O)C1OC1COC(OC2C(O)C(OC(OC3C(O)C(O)COC3OC3CCC4(C(CCC5(C4CC=C4C6CC(CCC6(CCC45C)C(OC4OC(COC5OC(CO)C(OC6OC(C)C(O)C(O)C6O)C(O)C5O)C(O)C(O)C4O)=O)(C)C)C)C3(C)C)C)C2O)C)C(O)C1O	0.261	0.243	0.847	0.93	-1	-1	1	1	-1	-1
MOL000758	O1C(CO)C(O)CC1=O	0.113	0.083	0.008	0.991	-1	-1	-1	1	-1	-1
MOL000759	O1C(O)(CCC1=O)C(OCC)=O	0.545	0.185	0.36	0.021	-1	-1	-1	-1	-1	-1
MOL000760	O1C(C)C(O)C(OC2OCC(O)C(O)C2O)C(O)C1OC1C(O)C(O)COC1OC1CCC2(C(CCC3(C2CC=C2C4CC(CCC4(CCC23C)C(OC2OC(COC3OC(CO)C(OC4OC(C)C(O)C(O)C4O)C(O)C3O)C(O)C(O)C2O)=O)(C)C)C)C1(CO)C)C	0.261	0.243	0.847	0.93	-1	-1	1	1	-1	-1
MOL000761	O1C(C)C(O)C(OC2OCC(O)C(O)C2O)C(O)C1OC1C(O)C(O)COC1OC1CCC2(C(CCC3(C2CC=C2C4CC(CCC4(CCC23C)C(OC2OC(COC3OC(CO)C(OC4OC(C)C(O)C(O)C4O)C(O)C3O)C(O)C(O)C2O)=O)(C)C)C)C1(C)C)C	0.261	0.243	0.847	0.93	-1	-1	1	1	-1	-1
MOL000762	Oc1c2c(cc(c1)CO)C(c1c(C2=O)c(O)ccc1)C1c2c(C(=O)c3c1cc(O)cc3O)c(O)cc(c2)C	0.366	0.207	0.744	0.9	-1	-1	-1	1	-1	-1
MOL000763	O1c2cc(c3c(c4c(cc3[N+](=O)[O-])c(OC)cc(O)c4)c2OC1)C(=O)[O-]	0.995	1	1	0.894	1	1	1	1	1	1
MOL000764	O(C)c1cc2CC[N+](C3Cc4c(-c(c23)c1O)c(O)c(OC)cc4)(C)C	0.872	0.992	0.909	1	1	1	1	1	1	1
MOL000765	OC1CC(C)(C)C(\C=C\C(=C\C=C\C(=C\C=C\C=C(\C=C\C=C(\C=O)/C)/C)\C)\C)=C(C1)C	0.79	0.924	1	0.995	-1	1	1	1	1	1
MOL000766	OCCCCCCCCCCCCCCCCCCCCCCCCCC	0.544	0.579	0	0.993	-1	-1	-1	1	1	-1
MOL000767	OCCCCCCCCCCCCCCCCCCCCCCCCCCCCCCCC	0.544	0.579	0	0.993	-1	-1	-1	1	1	-1
MOL000768	O1C(CO)C(O)C(O)C(OC2OC(C)C(O)C(O)C2O)C1Oc1cc(O)c2c(OC(=CC2=O)c2cc(O)c(O)cc2)c1	0.087	0.055	0.013	0.072	-1	-1	-1	-1	-1	-1
MOL000769	OC(CCCCCCCCCCCCCCCCCCCC)CCCCCCCCC	0.246	0.383	0	0.579	-1	-1	-1	-1	-1	-1
MOL000770	O=C(\C(=C\CCC)\C)C	0.217	0.036	0.148	0.846	-1	-1	-1	1	-1	-1
MOL000771	Oc1ccc(cc1)\C=C\C(=O)[O-]	1	1	0.852	0.997	1	1	1	1	1	1
MOL000773	O=C1CCC2C(CCC3C4(CCC5(C(C4(CCC23C)C)C(CC5)C(C)C)C)C)(C)C1C	0.16	0.099	0.193	0.191	-1	-1	-1	-1	-1	-1
MOL000774	O=CCC(CC\C=C(\C)/C)C	0.33	0.062	0.083	0.993	-1	-1	-1	1	-1	-1
MOL000775	O(C(=O)C)CC	0.703	0.883	0.861	0.976	-1	1	1	1	1	1
MOL000776	OCC	0.659	0.971	0.401	0.948	-1	1	-1	1	1	-1
MOL000777	OCC(CC)C	0.435	0.836	0.126	0.854	-1	1	-1	1	-1	-1
MOL000778	O1C(CO)C(O)C(O)C(O)C1OC1OC=CC2C1C(O)(CC2OC(=O)\C=C\c1cc(OC)c(O)cc1)C	0.119	0.032	0.017	0.038	-1	-1	-1	-1	-1	-1
MOL000779	O1C=CC2C(C(O)(CC2OC(=O)\C=C\c2cc(OC)c(O)cc2)C)C1O	0.691	0.401	0.238	0.088	-1	-1	-1	-1	-1	-1
MOL000780	O1C(c2c(c3OCOc3cc2)C1=O)C1[NH+](CCc2c1cc1OCOc1c2)C	0.877	0.924	0.828	0.999	1	1	1	1	1	1
MOL000781	O1c2c3-c4c(CC5[NH+](CCc(c35)cc2OC1)C)ccc(OC)c4O	0.989	0.996	0.953	0.982	1	1	1	1	1	1
MOL000782	O(C)c1c2c3c(nccc3cc1OC)-c1c(cc(OC)cc1)C2=O	0.265	0.058	0.696	0.059	-1	-1	-1	-1	-1	-1
MOL000783	O=C([O-])CCC=1C2=N\C(=C/c3[nH]c(\C=C\4/N=C(C=c5[nH]c(=C2)c(CCC(=O)[O-])c5C)C(C=C)=C/4C)c(C=C)c3C)\C=1C	0.965	0.998	0.885	0.949	1	1	1	1	1	1
MOL000784	O1c2cc(ccc2OC1)CCCCC(=O)[O-]	0.976	0.998	0.583	0.953	1	1	-1	1	1	1
MOL000785	O(C)c1c2c(ccc1OC)cc-1[n+](CCc3cc(OC)c(OC)cc-13)c2	0.785	0.912	0.149	0.856	-1	1	-1	1	1	-1
MOL000786	O(C)c1c2c(CC3[NH+](C2)CCc2cc(OC)c(OC)cc23)ccc1OC	0.681	0.859	0.09	0.19	-1	1	-1	-1	-1	-1
MOL000787	O1c2c3c(CC(=O)c4c(CC[NH+](C3)C)cc3OCOc3c4)ccc2OC1	0.917	0.963	0.793	0.837	1	1	-1	1	1	1
MOL000788	O1C(c2c(c3OCOc3cc2)C1O)C1[NH+](CCc2c1cc1OCOc1c2)C	0.959	0.97	1	0.833	1	1	1	1	1	1
MOL000789	O(C)c1c2c(ccc1OC)cc-1[n+](CCc3cc(O)c(OC)cc-13)c2	0.981	1	0.33	0.98	1	1	-1	1	1	1
MOL000790	O(C)c1c2c(CC3[NH+](C2)CCc2cc(OC)c(O)cc23)ccc1OC	0.95	0.999	0.349	0.982	1	1	-1	1	1	1
MOL000791	O1C(c2c(c3OCOc3cc2)C1=O)C1[NH+](CCc2c1cc1OCOc1c2)C	0.877	0.924	0.828	0.999	1	1	1	1	1	1
MOL000792	O1c2c(OC1)cc1c(c2)C(=O)Cc2c(C[NH+](CC1)C)c(OC)c(OC)cc2	0.96	0.986	0.83	0.755	1	1	1	-1	1	1
MOL000793	O1c2c3-c4c(CC5[NH+](CCc(c35)cc2OC1)C)ccc(OC)c4O	0.989	0.996	0.953	0.982	1	1	1	1	1	1
MOL000794	O(C)c1c2-c3c(CC4[N+](CCc(cc1OC)c24)(C)C)ccc(OC)c3O	0.872	0.995	0.839	1	1	1	1	1	1	1
MOL000795	O1C2C(C3(CCC4C(=CC(=O)C5CC(O)CCC45C)C3(O)C2)C)C(C)C1C(O)C(C(O)(C)C)C	0.582	0.744	1	0.063	-1	-1	1	-1	1	-1
MOL000796	OC12CC(O)CCC1(C1C(C3CCC(C(CCC(C(C)C)C)C)C3(CC1)C)=CC2O)C	0.151	0.106	0.134	0.005	-1	-1	-1	-1	-1	-1
MOL000797	O=C1CC2CC=C3C4CCC(C(\C=C\C(C(C)C)C)C)C4(CCC3C2(CC1)C)C	0.389	0.267	0.974	0.444	-1	-1	1	-1	-1	-1
MOL000798	OC1CC2CC=C3C4CCC(C(\C=C\C(C(C)C)C)C)C4(CCC3C2(CC1)C)C	0.305	0.484	0.962	0.738	-1	-1	1	-1	-1	-1
MOL000799	O1CC(C)C(C)C1C(O)C(O)(C)C1CCC2(O)C=3C(CCC12C)C1(C(CC(O)CC1)C(=O)C=3)C	0.516	0.565	0.946	0.009	-1	-1	1	-1	1	-1
MOL000800	O1C(C(O)(C)C2CCC3(O)C=4C(CCC23C)C2(C(CC(O)CC2)C(=O)C=4)C)C1C(O)(C(C)C)C	0.808	0.966	1	0.206	1	1	1	-1	1	1
MOL000801	O1OC23C4CCC(C(\C=C\C(C(C)C)C)C)C4(CCC2C2(C1(CC(O)CC2)C=C3)C)C	0.663	0.845	0.242	0.997	-1	1	-1	1	1	-1
MOL000802	O=C1CCC2(C3C(=C4CCC(C(\C=C\C(C(C)C)C)C)C4(CC3)C)C=CC2=C1)C	0.389	0.267	0.974	0.923	-1	-1	1	1	-1	-1
MOL000805	OC12CC(O)C(O)CC1(C1C(=CC2=O)C2(O)CCC(C(C(O)CC(C(C)C)C)C)C2(CC1)C)C	0.436	0.543	0.572	0.035	-1	-1	-1	-1	-1	-1
MOL000806	O1C2C(C3(CCC4C(=CC(=O)C5CC(O)C(O)CC45C)C3(O)C2)C)C(O)(C)C1C(O)C(C(C)C)C	0.377	0.215	0.872	0.103	-1	-1	1	-1	-1	-1
MOL000807	O1CC(C)C(C)C1C(O)C(O)(C)C1CCC2(O)C=3C(CCC12C)C1(C(CC(O)C(O)C1)C(=O)C=3)C	0.516	0.565	0.946	0.009	-1	-1	1	-1	1	-1
MOL000808	OC12CC(O)C(C(O)(C(O)CC(C(C)C)C)C)C1(CCC1C2=CC(=O)C2CC(O)C(O)CC12C)C	0.436	0.543	0.572	0.035	-1	-1	-1	-1	-1	-1
MOL000809	OC12C=3C(CCC1(C)C(CC2)C(O)(C(O)CC(C(C)C)C)C)C1(C(CC(O)C(O)C1)C(=O)C=3)C	0.681	0.719	0.576	0.035	-1	-1	-1	-1	1	-1
MOL000810	OC12C=3C(CCC1(C)C(CC2)C(O)(C(O)CC(C(C)C)=C)C)C1(C(CC(O)C(O)C1)C(=O)C=3)C	0.71	0.846	0.601	0.035	-1	1	-1	-1	1	-1
MOL000811	O1C(C(O)(C)C2CCC3(O)C=4C(CCC23C)C2(C(CC(O)C(O)C2)C(=O)C=4)C)C1C(C(C)C)C	0.65	0.703	0.847	0.054	-1	-1	1	-1	1	-1
MOL000812	OC12C=3C(CCC1(C)C(CC2)C(C(O)CC(C(C)C)=C)C)C1(C(CC(O)C(O)C1)C(=O)C=3)C	0.71	0.846	0.601	0.035	-1	1	-1	-1	1	-1
MOL000813	O1C(CO)C(O)C(O)C(O)C1O	0.068	0.714	0.837	0.847	-1	-1	1	1	1	-1
MOL000814	O1C(CO)C(O)C(O)C(O)C1O	0.068	0.714	0.837	0.847	-1	-1	1	1	1	-1
MOL000815	OC12C=3C(CCC1(C)C(CC2)C(O)(C(O)CC(C(C)C)C)C)C1(C(CC(O)C(O)C1)C(=O)C=3)C	0.681	0.719	0.576	0.035	-1	-1	-1	-1	1	-1
MOL000816	O=C1CC2CC=C3C4CCC(C(\C=C\C(C(C)C)C)C)C4(CCC3C2(CC1)C)C	0.389	0.267	0.974	0.444	-1	-1	1	-1	-1	-1
MOL000817	OC1CC2=CC=C3C4CCC(C(\C=C\C(C(C)C)C)C)C4(CCC3C2(CC1)C)C	0.263	0.365	0.957	0.853	-1	-1	1	1	-1	-1
MOL000818	OC(CCCCCCCCCCCCCCCCCCCCCC)C(=O)[O-]	0.993	0.999	0.785	0.993	1	1	-1	1	1	1
MOL000819	OC12C=3C(CCC1(C)C(CC2)C(C(O)CC(C(C)C)C)=C)C1(C(CC(O)C(O)C1)C(=O)C=3)C	0.71	0.846	0.601	0.035	-1	1	-1	-1	1	-1
MOL000820	O1C(C(C)C2CCC3(O)C=4C(CCC23C)C2(C(CC(O)C(O)C2)C(=O)C=4)C)C1C(C(C)C)C	0.68	0.54	0.702	0.054	-1	-1	-1	-1	1	-1
MOL000821	OC12C=3C(CCC1(C)C(CC2)C(C(O)CC(C(C)C)C)C)C1(C(CC(O)C(O)C1)C(=O)C=3)C	0.681	0.719	0.576	0.035	-1	-1	-1	-1	1	-1
MOL000822	OC12C=3C(CCC1(C)C(CC2)C(C(CC(C(C)C)=C)C)C)C1(C(CC(O)C(O)C1)C(=O)C=3)C	0.71	0.846	0.601	0.035	-1	1	-1	-1	1	-1
MOL000823	O=C([O-])c1c2-c([nH+]c1)[cH-]ccc2	0.785	0.993	0.546	0.267	-1	1	-1	-1	1	-1
MOL000824	OC1(C2C(CC1)C(CCC(=C2)C(C)C)=C)C	0.069	0.578	0.73	0.261	-1	-1	-1	-1	-1	-1
MOL000825	OC1(CCC(O)(C2C(C1O)C(O)(CC2)C)C)C(C)C	0.065	0.031	0.13	0.01	-1	-1	-1	-1	-1	-1
MOL000826	OC1(C2C(C=C(CC1)C(O)(C)C)C(O)(CC2)C)C	0.316	0.794	0.388	0.261	-1	-1	-1	-1	-1	-1
MOL000827	OC1(C2C(C=C(CC1)C(C)C)C(O)(CC2)C)C	0.256	0.769	0.638	0.261	-1	-1	-1	-1	-1	-1
MOL000828	OC1C2C(CCC3C(C)(C)C(=O)CCC23C)(C)C2(C(C1)=C(CC2)C(CC(O)C(O)C(O)(C)C)C)C	0.436	0.543	0.572	0.006	-1	-1	-1	-1	-1	-1
MOL000829	OC1C2C(CCC3C(C)(C)C(=O)CCC23C)(C)C2(C(C1)=C(CC2)C(CC(O)C(OC(=O)C)C(O)(C)C)C)C	0.917	0.931	1	0.588	1	1	1	-1	1	1
MOL000830	O1C(C)(C)C1C(O)CC(C)C1=C2CC(O)C3C(CCC4C(C)(C)C(=O)CCC34C)(C)C2(CC1)C	0.921	0.96	1	0.946	1	1	1	1	1	1
MOL000831	O1C(C)(C)C1C(OC(=O)C)CC(C)C1=C2CC(O)C3C(CCC4C(C)(C)C(=O)CCC34C)(C)C2(CC1)C	0.982	0.966	1	0.992	1	1	1	1	1	1
MOL000832	O1C(C)(C)C1C(O)CC(C)C1C2CC(O)C3C(CCC4CC(=O)CCC34C)(C)C2(CC1)C	0.813	0.408	0.61	0.87	1	-1	-1	1	1	-1
MOL000833	O1C2C(=C3CC(O)C4C(CCC5C(C)(C)C(=O)CCC45C)(C)C3(C2)C)C(CC1C(C(O)(C)C)CC(=O)C)C	0.898	0.92	1	0.142	1	1	1	-1	1	1
MOL000834	O1C(O)(CO)C(O)C(O)C1CO	0.019	0.047	0.049	0.028	-1	-1	-1	-1	-1	-1
MOL000835	O1C(OCC)(CO)C(O)C(O)C1CO	0.116	0.157	0.105	0.697	-1	-1	-1	-1	-1	-1
MOL000836	O1C(OCC)(CO)C(O)C(O)C1CO	0.116	0.157	0.105	0.697	-1	-1	-1	-1	-1	-1
MOL000837	OC1(C2C(CC1)C(CCC(=C2)C(C)C)=C)C	0.069	0.578	0.73	0.261	-1	-1	-1	-1	-1	-1
MOL000838	O1C(CO)C(O)C(O)C(O)C1OCC1OC(OCC(O)C(O)C(O)C(O)C=O)C(O)C(O)C1O	0.144	0.48	0.632	1	-1	-1	-1	1	-1	-1
MOL000839	O1C2(CCC1(C1C(C2O)C(O)(CC1)C)C)C(C)C	0.098	0.325	0.102	0.005	-1	-1	-1	-1	-1	-1
MOL000840	O1C2(CCC1(C1C(C2O)=C(CC1)C)C)C(C)C	0.564	0.997	0.953	0.053	-1	1	1	-1	1	-1
MOL000841	O1C(OC2OC(COC3OC(CO)C(O)C(O)C3O)C(O)C(O)C2O)(CO)C(O)C(O)C1CO	0.121	0.775	0.523	0.688	-1	-1	-1	-1	1	-1
MOL000842	O1C(OC2OC(CO)C(O)C(O)C2O)(CO)C(O)C(O)C1CO	0.112	0.818	0.536	0.688	-1	1	-1	-1	1	-1
MOL000843	O1C(OC2OC(CO)C(O)C(O)C2OC2OC(COC3OC(CO)C(O)C(O)C3O)C(O)C(O)C2O)(CO)C(O)C(O)C1CO	0.121	0.775	0.523	0.688	-1	-1	-1	-1	1	-1
MOL000844	S(=O)(=O)([O-])C1(C2C(CC1)C(O)(CCC(=C2)C(C)C)C)C	0.988	0.994	0.783	1	1	1	-1	1	1	1
MOL000845	S(=O)(=O)([O-])CC1(O)C2C(C=C(CC1)C(C)C)C(O)(CC2)C	0.993	0.963	0.696	1	1	1	-1	1	1	1
MOL000846	S(=O)(=O)([O-])\C=C\1/C2C(C=C(CC/1)C(C)C)C(O)(CC2)C	0.994	0.997	0.782	1	1	1	-1	1	1	1
MOL000847	S(=O)(=O)([O-])C1(C2C(CC1)C1(OC(CC1)(C(C)C)C2O)C)C	0.991	0.999	0.556	0.999	1	1	-1	1	1	1
MOL000848	O1C(COC2OC(COC3OC(CO)C(O)C(O)C3O)C(O)C(O)C2O)C(O)C(O)C(O)C1COC1OC(OOC2(CC(CO)C(O)C2O)CO)C(O)C(O)C1O	0.332	0.946	0.569	0.991	-1	1	-1	1	1	-1
MOL000849	O1C(C)(C)C1C(OC(=O)C)CC(C)C1=C2CC(O)C3C(CCC4C(C)(C)C(=O)CCC34C)(C)C2(CC1OC)C	0.974	0.967	1	0.992	1	1	1	1	1	1
MOL000850	OC1C2C(CCC3C(C)(C)C(=O)CCC23C)(C)C2(C(C1)=C(CC2)C(CC(O)C(O)C(O)(C)C)C)C	0.436	0.543	0.572	0.006	-1	-1	-1	-1	-1	-1
MOL000851	OC1C2C(CCC3C(C)(C)C(=O)CCC23C)(C)C2(C(C1)=C(CC2)C(CC(O)C(OC(=O)C)C(O)(C)C)C)C	0.917	0.931	1	0.588	1	1	1	-1	1	1
MOL000852	O1C(C)(C)C1C(OC(=O)C)CC(C)C1=C2CC(O)C3C(CCC4C(C)(C)C(=O)CCC34C)(C)C2(CC1O)C	0.965	0.953	1	0.992	1	1	1	1	1	1
MOL000853	O1C(C)(C)C1C(O)CC(C)C1=C2CC(O)C3C(CCC4CC(=O)CCC34C)(C)C2(CC1)C	0.921	0.96	1	0.946	1	1	1	1	1	1
MOL000854	O1C(C)(C)C1C(O)CC(C)C1=C2CC(O)C3C(CCC4C(C)(C)C(=O)CCC34C)(C)C2(CC1=O)C	0.95	0.946	1	0.889	1	1	1	1	1	1
MOL000855	O1C(C)(C)C1C(O)(CC(C)C1=C2CC(O)C3C(CCC4C(C)(C)C(=O)CCC34C)C2(CC1)C)CC(=O)[O-]	1	1	1	0.99	1	1	1	1	1	1
MOL000856	O1C(C)(C)C1C(OC(=O)C)CC(C)C1=C2CC(O)C3C(CCC4C(C)(C)C(=O)CCC34C)C2(CC1=O)C	0.982	0.966	1	0.949	1	1	1	1	1	1
MOL000857	O=C(N)c1cccnc1	0.569	0.872	0.995	0.929	-1	1	1	1	1	1
MOL000858	O(C(=O)CCCCCCCCCCCCCCC)CC(O)CO	0.865	0.968	0.903	0.44	1	1	1	-1	1	1
MOL000860	O=C([O-])CCCCCCCCCCCCCCCCC	0.985	0.999	0.931	0.998	1	1	1	1	1	1
MOL000861	OCCCCCCCCCCCCCCCCCCCCCC	0.544	0.579	0	0.993	-1	-1	-1	1	1	-1
MOL000862	O1C(C)(C)C1C(OC(=O)C)CC(C)C1=C2CC(O)C3C(CCC4C(C)(C)C(=O)CCC34C)(C)C2(CC1)C	0.982	0.966	1	0.992	1	1	1	1	1	1
MOL000863	C(CCCCC)CCCC	0.061	0.1	0	0.626	-1	-1	-1	-1	-1	-1
MOL000864	C(CCCCCCC)CCCCCCC	0.061	0.1	0	0.626	-1	-1	-1	-1	-1	-1
MOL000865	C(CCCCCCCC)CCCCCCC	0.061	0.1	0	0.626	-1	-1	-1	-1	-1	-1
MOL000866	C(=C\C(CC(C)C)(C)C)(/C)\C	0.04	0.005	0	0.002	-1	-1	-1	-1	-1	-1
MOL000867	C(CCCCCCCC)CCCCCCCC	0.061	0.1	0	0.626	-1	-1	-1	-1	-1	-1
MOL000868	C(CCCCCCCCCC)CCCCCCCCC	0.061	0.1	0	0.626	-1	-1	-1	-1	-1	-1
MOL000869	C(CCCCCCCCCC)CCCCCCCCCC	0.061	0.1	0	0.626	-1	-1	-1	-1	-1	-1
MOL000870	C(CCCCCCCCCCCCCCCCCC)CCCCCCCCCCCCCCCCC	0.061	0.1	0	0.626	-1	-1	-1	-1	-1	-1
MOL000871	O(C(=O)C)CCCC	0.843	0.898	0.938	0.778	1	1	1	-1	1	1
MOL000872	C(CCCC(C)C)(CC)C	0.012	0.001	0	0.002	-1	-1	-1	-1	-1	-1
MOL000873	O=C1CCCCC1	0.096	0.096	0	0.84	-1	-1	-1	1	-1	-1
MOL000874	O(C)c1cc(O)c(cc1)C(=O)C	0.975	1	0.742	0.948	1	1	-1	1	1	1
MOL000875	OC1(C2CC3(C(CCC3C)C2(C)C)CC1)C	0.039	0.509	0	0.067	-1	-1	-1	-1	-1	-1
MOL000876	O=C(CCCC(CCCC(CCCC(C)C)C)C)C	0.219	0.162	0.388	0.427	-1	-1	-1	-1	-1	-1
MOL000877	OCC(CCCCCC)CCCC	0.342	0.453	0	0.854	-1	-1	-1	1	-1	-1
MOL000878	O=C(CC\C=C(\CC\C=C(\CC\C=C(\C)/C)/C)/C)C	0.283	0.133	0.25	0.73	-1	-1	-1	-1	-1	-1
MOL000879	O(C(=O)CCCCCCCCCCCCCCC)C	0.712	0.919	0.756	0.778	-1	1	-1	-1	1	-1
MOL000880	C(CCCCCCCCCCC)CCCCCCCCCCC	0.061	0.1	0	0.626	-1	-1	-1	-1	-1	-1
MOL000881	Nc1cccc(N)c1C	0.726	0.835	0.994	0.925	-1	1	1	1	1	1
MOL000882	c1ccccc1C(CCC)(C)C	0.005	0.001	0	0.001	-1	-1	-1	-1	-1	-1
MOL000883	OC1CC(CCC1)(C)C	0.083	0.401	0.053	0.22	-1	-1	-1	-1	-1	-1
MOL000884	c12-c(ccc1)ccccc2	0.134	0.045	0.008	0.653	-1	-1	-1	-1	-1	-1
MOL000885	C(CCCCCC)CCCCC	0.061	0.1	0	0.626	-1	-1	-1	-1	-1	-1
MOL000886	C(CCCCCCC)CCCCCC	0.061	0.1	0	0.626	-1	-1	-1	-1	-1	-1
MOL000887	O(C)c1cc(ccc1O)\C=C/C(/[O-])=C/C(=O)\C=C/c1ccc(O)cc1	0.997	1	1	0.995	1	1	1	1	1	1
MOL000888	O(C)c1cc(ccc1O)\C=C/C(=O)CC(=O)\C=C/c1ccc(O)cc1	0.891	0.945	0.83	0.861	1	1	1	1	1	1
MOL000889	O1C23C(CCC2C)C(CC1(O)/C(/C3)=C(/C)\C)=C	0.486	0.989	0.808	0	-1	1	1	-1	-1	-1
MOL000890	c1cc(ccc1C(CC\C=C(\C)/C)C)C	0.015	0.001	0	0.001	-1	-1	-1	-1	-1	-1
MOL000891	O1C2CCC(C)C(=O)CC(C(C)C)C(=O)CC12C	0.577	0.05	0.087	0.024	-1	-1	-1	-1	-1	-1
MOL000892	O(C)c1cc(ccc1O)\C=C/C(=O)CC(=O)\C=C/c1cc(OC)c(O)cc1	0.931	0.984	0.742	0.861	1	1	-1	1	1	1
MOL000893	o1cc(c2CC3=C(C4CC3(C3C4(CC\C=C(\Cc4occ(c4C3=O)C)/C)C)C)C(Cc12)C)C	0.918	0.976	0.926	0.476	1	1	1	-1	1	1
MOL000894	O=C(\C=C(\C)/C)CC(C)C1CCC(CC1)C	0.108	0.016	0	0.902	-1	-1	-1	1	-1	-1
MOL000895	C1C=C(C=CC1C(CC\C=C(\C)/C)C)C	0.008	0	0	0.002	-1	-1	-1	-1	-1	-1
MOL000896	O=C1CC(C(C)C)C(=O)C\C(=C\CCC1C)\C	0.76	0.036	0.759	0.566	-1	-1	-1	-1	1	-1
MOL000897	OC12C(C\C(=C(/C)\C)\C(=O)C=C1C)C(O)(CC2)C	0.371	0.818	0.647	0.639	-1	1	-1	-1	1	-1
MOL000898	O=C/1CC2(C(C\C\1=C(/C)\C)C2CCC(=O)C)C	0.778	0.815	0.963	0.923	-1	1	1	1	1	1
MOL000899	o1cc(c2c1C\C(=C\CC\C(=C\C2)\C)\C)C	0.111	0.001	0	0.015	-1	-1	-1	-1	-1	-1
MOL000900	o1cc(c2c1CC(C=C)(C)C(C(C)=C)C2=O)C	0.748	0.681	0.162	0.15	-1	-1	-1	-1	-1	-1
MOL000901	O1C23C(CCC2C)C(=CC1(O)/C(/C3)=C(/C)\C)C	0.553	0.989	0.801	0	-1	1	1	-1	1	-1
MOL000902	O1C23C(CCC2C)C(CC1(O)C(C3)C(C)C)=C	0.486	0.989	0.808	0	-1	1	1	-1	-1	-1
MOL000903	O1C2=CC(=C3C(=CC2=C(C)C1=O)C(CC3)C)C	0.317	0.063	0.192	0.001	-1	-1	-1	-1	-1	-1
MOL000904	O1CC2CC(C)(C)C1(CC2)C	0.038	0.008	0	0.002	-1	-1	-1	-1	-1	-1
MOL000905	C12CC(CCC1=C)C2(C)C	0.002	0	0	0.004	-1	-1	-1	-1	-1	-1
MOL000906	O1C2CCC3(OC3\C=C\3/C(OOC/3(O)CC12C)(C)C)C	0.892	0.979	0.888	0.821	1	1	1	1	1	1
MOL000907	O1C2(CC(C(C)C)C1=O)C(CCC2C)C(C)=C	0.45	0.015	0.465	0.344	-1	-1	-1	-1	-1	-1
MOL000908	C1C(C(C)=C)C(CCC1C(C)=C)(C=C)C	0.021	0.002	0	0.002	-1	-1	-1	-1	-1	-1
MOL000909	C=1C(C(C)=C)C(CCC=1C(C)C)(C=C)C	0.016	0.001	0	0.002	-1	-1	-1	-1	-1	-1
MOL000910	O=C/1C\C(=C\CC\C(=C\C\C\1=C(/C)\C)\C)\C	0.149	0.002	0.149	0.695	-1	-1	-1	-1	-1	-1
MOL000911	C1CC(=CC=C1C(C)C)C	0.014	0.001	0	0.002	-1	-1	-1	-1	-1	-1
MOL000912	OC(CCCCC)C	0.253	0.204	0.279	0.579	-1	-1	-1	-1	-1	-1
MOL000913	C12CC3C(C1)C3(C)C2(C)C	0.018	0.003	0	0.008	-1	-1	-1	-1	-1	-1
MOL000914	C12CC1(CC=C2C)C(C)C	0.008	0	0	0.002	-1	-1	-1	-1	-1	-1
MOL000915	O1C2CCC3(OC3C\C(=C(\C=O)/C)\C(=O)CC12C)C	0.888	0.639	1	0.992	1	-1	1	1	1	1
MOL000916	C12C(CC=C(C1)C)C2(C)C	0.007	0.001	0	0.004	-1	-1	-1	-1	-1	-1
MOL000917	O1CC2CC(C)(C)C1(CC2)C	0.038	0.008	0	0.002	-1	-1	-1	-1	-1	-1
MOL000918	O=C(CCCCCCC)C	0.378	0.581	0.678	0.752	-1	-1	-1	-1	1	-1
MOL000919	OC(CCCCCCC)C	0.246	0.383	0	0.579	-1	-1	-1	-1	-1	-1
MOL000920	OC(CC\C=C(\C)/C)(C=C)C	0.142	0.394	0	0.467	-1	-1	-1	-1	-1	-1
MOL000921	O1C2C\C(=C(/C)\C)\C(=O)C\C(=C\CCC12C)\C	0.431	0.028	0.776	0.085	-1	-1	-1	-1	-1	-1
MOL000922	OC1(CCC(=CC1)C)C(C)C	0.079	0.455	0.284	0.261	-1	-1	-1	-1	-1	-1
MOL000923	O(C(=O)C)C1CC2CCC1(C)C2(C)C	0.274	0.055	0	0.087	-1	-1	-1	-1	-1	-1
MOL000924	O=C(CCCCCCCCC)C	0.378	0.581	0.678	0.752	-1	-1	-1	-1	1	-1
MOL000925	C=1C(C(C)=C)C(CCC=1C(C)C)(C=C)C	0.016	0.001	0	0.002	-1	-1	-1	-1	-1	-1
MOL000926	C(=C/CCC(C=C)=C)(/CC\C=C(\C)/C)\C	0.016	0.002	0	0.003	-1	-1	-1	-1	-1	-1
MOL000927	C12C(CCC(=C1)C)C(=CCC2C(C)C)C	0.006	0	0	0.002	-1	-1	-1	-1	-1	-1
MOL000929	C1C=C(C=CC1C(CC\C=C(\C)/C)C)C	0.008	0	0	0.002	-1	-1	-1	-1	-1	-1
MOL000930	C(=C\C\C=C(/C=C)\C)(/CC\C=C(\C)/C)\C	0.016	0.002	0	0.003	-1	-1	-1	-1	-1	-1
MOL000931	O1C=C(C=2C1=CC(=C1C(C=2)=C(C=C1)C)C)C	0.069	0.001	0.548	0.046	-1	-1	-1	-1	-1	-1
MOL000932	C(=C\C\C=C(\C=C)/C)(/CC\C=C(\C)/C)\C	0.016	0.002	0	0.003	-1	-1	-1	-1	-1	-1
MOL000933	C1C\C(\CC=C1C)=C(/CC\C=C(\C)/C)\C	0.008	0	0	0.004	-1	-1	-1	-1	-1	-1
MOL000934	C1CC(C=CC1C(CC\C=C(\C)/C)C)=C	0.005	0	0	0.002	-1	-1	-1	-1	-1	-1
MOL000935	C12C(CCC(C3C1=C(CC3)C)C)C2(C)C	0.011	0.002	0	0.004	-1	-1	-1	-1	-1	-1
MOL000936	C=1/C/C(/CC\C(=C\CC/C=1/C)\C)=C(/C)\C	0.006	0	0	0.005	-1	-1	-1	-1	-1	-1
MOL000937	C12C(CCC(C3=C1C(CC3)C)C)C2(C)C	0.011	0.002	0	0.004	-1	-1	-1	-1	-1	-1
MOL000938	C12C(CCC3=CCCC(C)C13C)C2(C)C	0.025	0.004	0	0.004	-1	-1	-1	-1	-1	-1
MOL000939	O1C2CC\C(=C\CC(\C=C\CC12C)(C)C)\C	0.015	0	0	0.004	-1	-1	-1	-1	-1	-1
MOL000940	Oc1ccc(cc1)\C=C/C(=O)CC(=O)\C=C/c1ccc(O)cc1	0.986	0.986	0.918	0.974	1	1	1	1	1	1
MOL000941	OC1(CCC(C=C1)C(CC\C=C(\C)/C)C)C	0.087	0.327	0.297	0.261	-1	-1	-1	-1	-1	-1
MOL000942	OC1(C2C(C=C(CC2)C)C(CC1)C(C)C)C	0.072	0.182	0.619	0.261	-1	-1	-1	-1	-1	-1
MOL000943	OC(C)(C)C1CC=2C(CC1)(CCCC=2C)C	0.051	0.077	0.048	0.191	-1	-1	-1	-1	-1	-1
MOL000944	O=C(\C=C(\C)/C)CC(C)c1ccc(cc1)C	0.196	0.029	0	0.445	-1	-1	-1	-1	-1	-1
MOL000945	Oc1ccc(cc1)\C=C/C(=O)CC(=O)\C=C\c1ccc(O)cc1	0.986	0.986	0.918	0.974	1	1	1	1	1	1
MOL000946	O(C)c1cc(ccc1O)\C=C\C(=O)CC(=O)\C=C\c1ccc(O)cc1	0.891	0.945	0.83	0.861	1	1	1	1	1	1
MOL000947	O=C1C\C(=C(/C)\C)\C(=O)C\C(=C/CCC1C)\C	0.76	0.036	0.759	0.879	-1	-1	-1	1	1	-1
MOL000948	O(C)C1(C=CC(CC1O)C(CC(=O)\C=C(\C)/C)C)C	0.833	0.868	0.092	0.856	1	1	-1	1	1	1
MOL000949	OC1(C2C(CC1)C(CC(=O)/C(/C2)=C(/C)\C)=C)C	0.704	0.931	0.955	0.639	-1	1	1	-1	1	-1
MOL000950	c1cc(ccc1C(CC(\C=C(\C)/C)=C)C)C	0.015	0.001	0	0.001	-1	-1	-1	-1	-1	-1
MOL000951	O(C)c1cc(ccc1O)CCC(=O)\C=C(/[O-])\C=C/c1cc(OC)c(O)cc1	1	1	0.763	0.997	1	1	-1	1	1	1
MOL000952	OC1(C2C(CC1)C(=CC(=O)/C(/C2)=C(/C)\C)C)C	0.7	0.923	0.963	0.639	-1	1	1	-1	1	-1
MOL000953	OC1CC2=CCC3C4CCC(C(CCCC(C)C)C)C4(CCC3C2(CC1)C)C	0.247	0.211	0.945	0.738	-1	-1	1	-1	-1	-1
MOL000954	O=C(\C=C(\C)/C)CC(C)C1CC=C(C=C1)C	0.132	0.01	0	0.902	-1	-1	-1	1	-1	-1
MOL000955	Oc1cc(ccc1C)C(CC(=O)\C=C(\C)/C)C	0.942	0.995	0.658	0.992	1	1	-1	1	1	1
MOL000956	O=C(\C=C(\C)/C)CC(C)C1CCC(C=C1)=C	0.087	0.013	0	0.902	-1	-1	-1	1	-1	-1
MOL000957	O=C1CC(C(C)C)C(=O)C\C(=C\CCC1C)\C	0.76	0.036	0.759	0.566	-1	-1	-1	-1	1	-1
MOL000958	OC1C=CC(O)CC1C(CC\C=C(\C)/C)C	0.4	0.797	0.267	0.734	-1	-1	-1	-1	-1	-1
MOL000959	OC1(CC(=O)/C(/CC2C1CCC2(O)C)=C(/C)\C)C	0.589	0.943	0.702	0.639	-1	1	-1	-1	1	-1
MOL000960	OC1(CCC2C1(O)C\C(=C(/C)\C)\C(=O)C=C2C)C	0.233	0.361	0.469	0.012	-1	-1	-1	-1	-1	-1
MOL000961	OC1(C2C(CC1)C(=CC(=O)/C(/C2)=C(/C)\C)C)C	0.7	0.923	0.963	0.639	-1	1	1	-1	1	-1
MOL000962	OC1(C=CC(CC1O)C(CC(=O)\C=C(\C)/C)C)C	0.21	0.01	0.129	0.019	-1	-1	-1	-1	-1	-1
MOL000963	OC(\C=C(\C)/C)CC(C)c1ccc(cc1)C	0.162	0.133	0	0.657	-1	-1	-1	-1	-1	-1
MOL000964	C1CC(C=CC1(C)C)C(CC(\C=C(\C)/C)=C)C	0.005	0.001	0	0.002	-1	-1	-1	-1	-1	-1
MOL000965	OC1(C=CC(CC1O)C(CC\C=C(\C)/C)C)C	0.122	0.043	0.084	0.007	-1	-1	-1	-1	-1	-1
MOL000966	Oc1cc(ccc1C(CC(=O)\C=C(\C)/C)C)C	0.946	0.997	0.655	0.992	1	1	-1	1	1	1
MOL000967	C12CC(CCC1=C)C2(CC\C=C(\C)/C)C	0.002	0	0	0.002	-1	-1	-1	-1	-1	-1
MOL000968	C1CC(=CCC1C(CC\C=C(\C)/C)=C)C	0.005	0	0	0.002	-1	-1	-1	-1	-1	-1
MOL000969	c1ccccc1C(C(C)(C)c1ccccc1)(C)C	0.045	0.006	0	0.005	-1	-1	-1	-1	-1	-1
MOL000970	O=C(\C=C(\C)/C)CC(C)C1CCC(C=C1)=C	0.087	0.013	0	0.902	-1	-1	-1	1	-1	-1
MOL000971	O(C(=O)CCCCCCCCCCCCCCC)CC	0.822	0.885	0.623	0.778	1	1	-1	-1	1	-1
MOL000972	O=C/1C\C(=C\CC\C(=C\C\C\1=C(/C=O)\C)\C)\C	0.856	0.092	0.876	1	1	-1	1	1	1	1
MOL000973	o1cc(c2c1C\C(=C\C(OC(=O)C)C\C(=C\C2)\C)\C)C	0.681	0.39	0.643	0.097	-1	-1	-1	-1	-1	-1
MOL000974	O=Cc1ccc(cc1)C(C)C	0.238	0.451	0.012	0.996	-1	-1	-1	1	-1	-1
MOL000975	O=C\C(=C/CCC1(C2CC3C(C2)C13C)C)\C	0.138	0.012	0.028	0.991	-1	-1	-1	1	-1	-1
MOL000976	o1cc(c2c3c(c(cc12)C)C(=O)CC(C3)C)C	0.738	0.617	0.346	0.045	-1	-1	-1	-1	-1	-1
MOL000977	o1cc(c2c1CC(\C=C/CC(CC2=O)C)=C)C	0.648	0.252	0	0.454	-1	-1	-1	-1	-1	-1
MOL000978	o1cc(c2c1CC1(C(=C(CC=C1)C)C2=O)C)C	0.589	0.926	0.662	0.316	-1	1	-1	-1	1	-1
MOL000979	o1cc(c2c1C1C(C(=CC2=O)C)C(OC)CC1C)C	0.603	0.288	0.294	0.05	-1	-1	-1	-1	-1	-1
MOL000980	C1CC(CC=C1C)/C(=C\C\C=C(\C)/C)/C	0.008	0	0	0.002	-1	-1	-1	-1	-1	-1
MOL000981	C1CC(=CCC1C(CC\C=C(\C)/C)=C)CC\C=C(\C)/C	0.003	0	0	0.002	-1	-1	-1	-1	-1	-1
MOL000982	C=12CC(C(C)=C)C(CC=1CC=C2C)(C=C)C	0.029	0.003	0	0.002	-1	-1	-1	-1	-1	-1
MOL000983	OCCCCCCCCCCCCCCCCCCCCCCCCCCCCCC	0.544	0.579	0	0.993	-1	-1	-1	1	1	-1
MOL000984	C/1=C\C(=C/C\C=C(\CC\C=C(\CCC\1C(C)C)/C)/C)\C	0.006	0	0	0.002	-1	-1	-1	-1	-1	-1
MOL000985	OC1\C=C(\CC\C=C(\CC\C=C(\CCC1C(C)C)/C)/C)/C	0.051	0.008	0	0.734	-1	-1	-1	-1	-1	-1
MOL000986	O1CC2C(COC2c2cc3OCOc3cc2)C1c1cc2OCOc2cc1	0.172	0.45	0.554	0.001	-1	-1	-1	-1	-1	-1
MOL000987	C12C3C(CCC1(C)C(CC2)C(CCCC(C)C)C)C1(C(CC(CC1)C)=CC3)C	0.023	0.001	0	0.002	-1	-1	-1	-1	-1	-1
MOL000988	O=C/1CC2C3C(CCC2(C)\C\1=C(/C)\C)C1(C(=CC(=O)CC1)CC3)C	0.904	0.878	1	0.916	1	1	1	1	1	1
MOL000989	OC1CC2C3C(CCC2(C)C1C(O)(C(O)CCC(C)C)C)C1(C(=CC(CC1)=C)CC3)C	0.171	0.224	0.153	0.012	-1	-1	-1	-1	-1	-1
MOL000990	OC1CC2C3C(CCC2(C)C1C(O)(CCCC(C)C)C)C1(C(CC(O)CC1)=CC3)C	0.488	0.333	0.533	0.195	-1	-1	-1	-1	-1	-1
MOL000991	O=C\C=C\c1ccccc1	0.522	0.917	0.154	0.987	-1	1	-1	1	1	-1
MOL000992	OC1CC2C3C(CCC2(C)C1C(O)(CCCC(C)C)C)C1(C(=CC(CC1)=C)CC3)C	0.442	0.488	0.771	0.367	-1	-1	-1	-1	-1	-1
MOL000993	C=1/CC(CC\C(=C/CC\C(=C/CC\C=1\C)\C)\C)C(C)=C	0.007	0	0	0.002	-1	-1	-1	-1	-1	-1
MOL000994	OC(C(O)CCCCCCCCCCCCCC)C(O)CO	0.591	0.617	0.865	0.195	-1	-1	1	-1	1	-1
MOL000995	OC(C(O)CCCCCCCCCCCCCCC)C(O)CO	0.591	0.617	0.865	0.195	-1	-1	1	-1	1	-1
MOL000996	O=C1CC2C(CCC3(C2CCC3C(CCCC(C)C)C)C)C2(CCC(=O)CC12C)C	0.661	0.319	0.777	0.191	-1	-1	-1	-1	-1	-1
MOL000997	O(C(=O)C)C1CC2C(CCC3(C2CCC3C(CCCC(C)C)C)C)C2(CCC(O)CC12O)C	0.429	0.155	0.817	0.232	-1	-1	1	-1	-1	-1
MOL000998	O1c2c(C(=O)C(OC3OCC(O)C(O)C3O)=C1c1cc(O)c(O)cc1)c(O)cc(O)c2	0.099	0.021	0.232	0.114	-1	-1	-1	-1	-1	-1
MOL000999	O1C(CO)C(O)C(O)C(O)C1OC1=C(Oc2c(C1=O)c(O)cc(O)c2)c1cc(O)c(O)cc1	0.098	0.097	0.036	0.202	-1	-1	-1	-1	-1	-1
MOL001000	O1C(C)C(O)C(O)C(O)C1OC1=C(Oc2c(C1=O)c(O)cc(O)c2)c1cc(O)c(O)cc1	0.173	0.024	0.826	0.045	-1	-1	1	-1	-1	-1
MOL001001	O1C(OC2=C(Oc3c(C2=O)c(O)cc(O)c3)c2cc(O)c(O)cc2)C(O)C(O)C(O)C1O	0.192	0.036	0.865	0.154	-1	-1	1	-1	-1	-1
MOL001002	O1c2c-3c(cc(O)c2O)C(Oc2c-3c(cc(O)c2O)C1=O)=O	0.36	0.16	0.442	0.509	-1	-1	-1	-1	-1	-1
MOL001003	[o+]1c2c(cc(OC3OC(CO)C(O)C(O)C3O)c1-c1ccc(O)cc1)c(OC1OC(CO)C(O)C(O)C1O)cc(O)c2	0.797	0.968	0.502	1	-1	1	-1	1	1	-1
MOL001004	[o+]1c2c(cc(O)c1-c1ccc(O)cc1)c(O)cc(O)c2	0.883	0.672	0.908	0.98	1	-1	1	1	1	1
MOL001005	OC1CC2=CCC3C4CCC(C(\C=C\C(C(C)C)C)C)C4(CCC3C2(CC1)C)C	0.263	0.365	0.957	0.738	-1	-1	1	-1	-1	-1
MOL001006	OC1CC2CC=C3C4CCC(C(\C=C\C(C(C)C)CC)C)C4(CCC3C2(CC1)C)C	0.278	0.466	0.963	0.738	-1	-1	1	-1	-1	-1
MOL001007	C12CC(C)/C(=C(/C)\C)/C1(CCC1C2CCC2=CC(CCC12C)=C)C	0.022	0.001	0	0.004	-1	-1	-1	-1	-1	-1
MOL001008	O=C1CCC2(C3C(C4CCC(C(C)(C)C)C4(CC3)C)CCC2=C1)C	0.389	0.267	0.974	0.923	-1	-1	1	1	-1	-1
MOL001009	OC1CC2C3C(CCC2(C)C1CC)C1(C(=CC(=O)CC1)CC3)C	0.917	0.995	1	0.992	1	1	1	1	1	1
MOL001010	OC(O)(C(C(O)CCCCCCCCCCCCCC)(C)C)CO	0.201	0.095	0.156	0.454	-1	-1	-1	-1	-1	-1
MOL001011	OC(C(O)CCCCCCCCCCCCCCCC)C(O)CO	0.591	0.617	0.865	0.195	-1	-1	1	-1	1	-1
MOL001012	O=C1CCC2(C(CCC3(C2CCC2C=CCC23C)C)C1(C)C)C	0.234	0.311	0.513	0.448	-1	-1	-1	-1	-1	-1
MOL001013	O=C([O-])CCC1(C2CCC3C=CCC3(C)C2(CCC1C(C)=C)C)C	0.981	0.997	0.866	0.997	1	1	1	1	1	1
MOL001014	C(C(CC)=C)(CCC)C	0.019	0.004	0	0.002	-1	-1	-1	-1	-1	-1
MOL001015	O(C(=O)C)C1CC2CCC1(C)C2(C)C	0.274	0.055	0	0.087	-1	-1	-1	-1	-1	-1
MOL001016	C1C(C2CCC1(CC2)C)(C)C	0.017	0.002	0	0.002	-1	-1	-1	-1	-1	-1
MOL001017	C(=C\CCC(C=C)(C)C)(/C)\C	0.017	0.004	0	0.003	-1	-1	-1	-1	-1	-1
MOL001018	c1cc(ccc1CC=C)CC	0.013	0.002	0	0.002	-1	-1	-1	-1	-1	-1
MOL001019	OC1C2C3CC(=O)/C(=C\C)/C3(CCC2C2(C(C1)=CC(=O)CC2)C)C	0.99	0.994	1	0.984	1	1	1	1	1	1
MOL001020	OC1C2C3CC(=O)C(CC)C3(CCC2C2(C(C1)=CC(=O)CC2)C)C	0.989	0.997	1	0.992	1	1	1	1	1	1
MOL001021	OC1C2C3C(CCC2C2(C(C1)=CC(=O)CC2)C)(C)C(CC)C(=O)C3C	0.989	0.997	1	0.992	1	1	1	1	1	1
MOL001022	O=C/1CC2C3C(C4(C(=CC(=O)CC4)CC3)C)C(CC2(C)\C\1=C/C)C	0.945	0.964	1	0.916	1	1	1	1	1	1
MOL001023	OC1C2C(C3CC(=O)/C(=C/C)/C3(C1)C)CCC1=CC(=O)CCC12C	0.99	0.994	1	0.984	1	1	1	1	1	1
MOL001024	OC1C2C3C(C4(C(=CC(=O)CC4)CC3)C)C(O)CC2(C)/C(=C\C)/C1=O	0.979	0.995	1	0.984	1	1	1	1	1	1
MOL001025	OC1(CCC2C(C)(C)C(O)CCC2(C)C1CC\C=C(\CC\C=C(\CC\C=C(\CO)/C)/C)/C)C	0.278	0.105	0.009	0.23	-1	-1	-1	-1	-1	-1
MOL001026	OC1(CCC2C(C)(C)C(O)CCC2(C)C1CC\C=C(\CC\C=C(\CC\C=C(\C)/C)/C)/C)C	0.412	0.347	0.262	0.195	-1	-1	-1	-1	-1	-1
MOL001027	OC1(CCC2C(C)(C)C(CCC2(C)C1CC\C=C(\CC\C=C(\CC\C=C(\CO)/C)/C)/C)=C)C	0.257	0.085	0.022	0.286	-1	-1	-1	-1	-1	-1
MOL001028	OC1(CCC2C(C)(C)C(=O)CCC2(C)C1CC\C=C(\CC\C=C(\CC\C=C(\C)/C)/C)/C)C	0.732	0.832	0.843	0.579	-1	1	1	-1	1	-1
MOL001029	OC1(CCC2C(C)(C)C(=O)CCC2(C)C1CC\C=C(\CC\C=C(\CC\C=C(\C(=O)[O-])/C)/C)/C)C	1	1	1	0.999	1	1	1	1	1	1
MOL001030	c1ccccc1\C=C\C	0.072	0.322	0	0.019	-1	-1	-1	-1	-1	-1
MOL001031	OC1CCC2(C(CCC3(C2CCC2C=CCC23C)C)C1(C)C)C	0.179	0.421	0.303	0.623	-1	-1	-1	-1	-1	-1
MOL001032	C=1/CCC(CCC(CC\C(=C\CC/C=1/C)\C)C(C)C)(C)C	0.005	0	0	0.002	-1	-1	-1	-1	-1	-1
MOL001033	O1CC2C(COC2c2cc(OC)c(OC)c(OC)c2)C1c1cc(OC)c(OC)c(OC)c1	0.051	0.001	0.269	0	-1	-1	-1	-1	-1	-1
MOL001034	O(C)c1cc(ccc1OC)\C=C/C(OCC(O)C(O)C(O)\C=C/CCCCCCCCCCCCCCCCC)=O	0.7	0.847	0.901	0.017	-1	1	1	-1	1	-1
MOL001035	O(C)c1cc(ccc1OC)\C=C/C(OCC(O)C(O)C(O)\C=C/CCCCCCCCCCCCCCCCCC)=O	0.7	0.847	0.901	0.017	-1	1	1	-1	1	-1
MOL001036	O=C/1CC2C3C(CCC2(C)\C\1=C(\OC)/C)C1(C(=CC(=O)CC1)CC3)C	0.889	0.961	0.969	0.774	1	1	1	-1	1	1
MOL001037	O=C/1CC2C3C(CCC2(C)\C\1=C(/OC)\C)C1(C(=CC(=O)C=C1)CC3)C	0.889	0.961	0.969	0.774	1	1	1	-1	1	1
MOL001038	OC1CC2C3C(CCC2(C)C1C(O)(CCCC(O)(C)C)C)C1(C(CC(O)CC1)=CC3)C	0.639	0.692	0.625	0.195	-1	-1	-1	-1	1	-1
MOL001039	O1c2c(C(=O)C(OC(CCCCCCC(CCCCCC(CC)C)C)C)C1c1ccc(O)cc1)c(O)cc(O)c2	0.802	0.939	0.741	0.199	1	1	-1	-1	1	-1
MOL001040	O1c2c(C(=O)CC1c1ccc(O)cc1)c(O)cc(O)c2	0.74	0.637	0.978	0.725	-1	-1	1	-1	1	-1
MOL001041	O(C)C1(\C=C\C\C(=C\CC\C(=C\CC(CC1)C(C)C)\C)\C)C	0.019	0.002	0	0.002	-1	-1	-1	-1	-1	-1
MOL001042	C=1/CCC(CC(CCC\C=C(\C2C(C2)/C=1/C)/C)(C)C)C(C)C	0.005	0	0	0.002	-1	-1	-1	-1	-1	-1
MOL001043	C=1/C=C(/CCCC2C(C(CCC2(C)C)CC\C=1\C)(C)C)\C	0.006	0	0	0.004	-1	-1	-1	-1	-1	-1
MOL001044	O=C1CC2C3C(CCC2(C)C1CC)C1(C(=CC(=O)CC1)CC3)C	0.929	0.959	1	0.923	1	1	1	1	1	1
MOL001045	O=C1CCC2(C(CCC(C)(C)C2CC\C=C(\CC\C=C(\CC\C=C(\C)/C)/C)/C)C1(C)C)C	0.168	0.052	0.839	0.444	-1	-1	1	-1	-1	-1
MOL001046	OC1(CCC2C(C)(C)C(O)CCC2(C)C1CC\C=C(\CC\C=C(\CC\C=C(\C)/C)/C)/C)C	0.412	0.347	0.262	0.195	-1	-1	-1	-1	-1	-1
MOL001047	O1CC2C(COC2c2cc(OC)c3OCOc3c2)C1c1cc(OC)c2OCOc2c1	0.103	0.038	0.669	0	-1	-1	-1	-1	-1	-1
MOL001048	O(O)C=1CC2(C(C=1)CCC1C2(CCC2C(C)(C)C(CCC12C)=C)C)C	0.906	0.989	0.847	0.032	1	1	1	-1	1	1
MOL001049	O(O)C=1CC2(C(C=1)CCC1C2(CCC2C(C)(C)C(O)CCC12C)C)C	0.922	0.935	0.195	0.271	1	1	-1	-1	-1	-1
MOL001050	Oc1cc(ccc1)C	0.494	0.848	0.992	0.89	-1	1	1	1	1	1
MOL001051	O(O)C=1CC2(C(C=1)CCC1C(CCC(=O)[O-])(C)C(CCC12C)C(C)=C)C	1	1	1	0.997	1	1	1	1	1	1
MOL001052	O=C1CCC2(C(CCC3(C2CCC2=CC(=O)CC23C)C)C1(C)C)C	0.904	0.878	1	0.916	1	1	1	1	1	1
MOL001053	OC1CCC2(C(CCC3(C2CCC2=CC(=O)CC23C)C)C1(C)C)C	0.877	0.97	0.995	0.984	1	1	1	1	1	1
MOL001054	O=C1CC2(C(=C1)CCC1C(CCC)(C)C(CCC12C)C(C)=C)C	0.414	0.578	1	0.923	-1	-1	1	1	1	-1
MOL001055	C12CC1(CC=C2C)C(C)C	0.008	0	0	0.002	-1	-1	-1	-1	-1	-1
MOL001057	Oc1cc(ccc1C)C(C\C=C\C(C)(C)C)C	0.604	0.925	0.886	0.956	-1	1	1	1	1	1
MOL001058	O1CC2C(C(c3c(C2)cc2OCOc2c3)c2cc3OCOc3cc2)C1=O	0.183	0.664	0.403	0.103	-1	-1	-1	-1	-1	-1
MOL001059	O(C(CCCC(C)=C)(C=C)C)C(=O)C	0.75	0.788	0.658	0.898	-1	-1	-1	1	1	-1
MOL001060	OC1CCC2(C(CCC3(C2CCC2C=CCC23C)C)C1(C)C)C	0.179	0.421	0.303	0.623	-1	-1	-1	-1	-1	-1
MOL001061	OC1(CC2(C(CCC3C2(CCC2C(C)(C)C(=O)CCC23C)C)C1C(O)(CC\C=C(\C)/C)C)C)C	0.52	0.265	0.627	0.579	-1	-1	-1	-1	1	-1
MOL001062	O=C1CCC2(C(CCC3(C2CCC2C=CC(C)C23C)C)C1(C)C)C	0.234	0.311	0.513	0.448	-1	-1	-1	-1	-1	-1
MOL001063	OC1C=CC2CCC3C(CCC4C(COC(=O)CC)(C)C(=O)CCC34C)(C)C12C	0.988	0.977	1	0.941	1	1	1	1	1	1
MOL001064	Oc1c(O)c(ccc1C(C\C=C\C(O)(C)C)C)C	0.628	0.651	0.908	0.991	-1	-1	1	1	1	-1
MOL001065	Oc1cc(ccc1C)C(CCC(O)C(C)=C)C	0.645	0.922	0.282	0.993	-1	1	-1	1	1	-1
MOL001066	OC1CCC2(C(CCC3(C2CCC2C3(CC(O)C2C(O)(C\C=C\C(O)(C)C)C)C)C)C1(C)C)C	0.524	0.379	0.303	0.195	-1	-1	-1	-1	-1	-1
MOL001067	O(C(C)=C)C1CCC2(C(CCC3(C2CCC2C3(CC(O)C2C(O)(C\C=C\C(O)(C)C)C)C)C)C1(C)C)C	0.816	0.857	0.425	0.1	1	1	-1	-1	-1	-1
MOL001068	OC1CCC2(C(CCC3(C2CCC2C3(CC(O)C2C(O)(C\C=C\C(C)C)C)C)C)C1(C)C)C	0.37	0.129	0.116	0.195	-1	-1	-1	-1	-1	-1
MOL001069	O(C(C)=C)C1CCC2(C(CCC3(C2CCC2C3(CC(O)C2C(O)(C\C=C\C(C)C)C)C)C)C1(C)C)C	0.697	0.663	0.172	0.1	-1	-1	-1	-1	-1	-1
MOL001070	O(C(=O)C)C1(CCC2(C(CCC3(C2CCC2C4C(CCC23C)(CCC4C(C)=C)C)C)C1(C)C)C)C	0.534	0.234	0.937	0.239	-1	-1	1	-1	-1	-1
MOL001071	OC1CCC2(C(CCC3(C2CC=C2C4C(C)C(CCC4(CCC23C)C)C)C)C1(C(=O)[O-])C)C	0.997	1	1	0.998	1	1	1	1	1	1
MOL001072	OC1C(C2CCC3(C(CC=C4C5CC(CCC5(CCC34C)C)(C)C)C2(CC1O)C)C)(C(=O)[O-])C	0.978	0.999	0.858	0.941	1	1	1	1	1	1
MOL001073	OC1C(C2CCC3(C(CC=C4C5C(C)C(CCC5(CCC34C)C)C)C2(CC1C)C)C)(C(=O)[O-])C	0.996	1	1	0.998	1	1	1	1	1	1
MOL001074	OC1C(C)C2(C(CCC3(C2CC=C2C4C(C)C(CCC4(CCC23C)C)C)C)C(C(=O)[O-])(C)C1O)C	0.991	1	1	0.941	1	1	1	1	1	1
MOL001075	OC1(CCC2C(C1O)C(CCC2(O)C)C(C)C)C	0.105	0.01	0.011	0.01	-1	-1	-1	-1	-1	-1
MOL001076	OC1C2C(CCC2=C)C(O)(CCC1C(C)C)C	0.368	0.843	0.638	0.255	-1	1	-1	-1	-1	-1
MOL001077	OC1CC2C(C=C1C)C(CCC2(O)C)C(C)C	0.347	0.325	0.322	0.255	-1	-1	-1	-1	-1	-1
MOL001078	O=C1CC2C(C=C1C)C(CCC2([O-])C)C(C)C	0.975	0.996	1	1	1	1	1	1	1	1
MOL001079	C12CCC3(C(CCC4C5C(CCC34C)(CCC5C(C)=C)C)C1(CCC(=C)C2(C)C)C)C	0.013	0	0	0.002	-1	-1	-1	-1	-1	-1
MOL001080	C12C(CCC1C(C)=C)C(CCC2C(C)C)(C)C	0.005	0	0	0.002	-1	-1	-1	-1	-1	-1
MOL001081	OC1CCC(C2C1(CCC(C(C)C)C2O)C)=C	0.4	0.676	0.34	0.738	-1	-1	-1	-1	-1	-1
MOL001082	C=1C(=C)C(CCC=1C)C(CC\C=C(\C)/C)C	0.01	0	0	0.002	-1	-1	-1	-1	-1	-1
MOL001083	C123C(CC(CCC1C)(C)C2(C)C)=C(CC3)C	0.028	0.008	0	0.004	-1	-1	-1	-1	-1	-1
MOL001084	C12C3C(CCC3(C)C)C(CCC1C2(C)C)=C	0.005	0.001	0	0.004	-1	-1	-1	-1	-1	-1
MOL001085	C1CC(=CCC1C(CC\C=C(\C)/C)(C)C)C	0.007	0	0	0.002	-1	-1	-1	-1	-1	-1
MOL001086	O(C(=O)c1ccc(cc1)C(OC)=O)C	0.911	0.994	0.7	0.626	1	1	-1	-1	1	-1
MOL001087	C12CCC3(C(CC=C4C5C(C)C(CCC5(CCC34C)C)C)C1(CCC(C)(C)C2(C)C)C)C	0.023	0.001	0	0.004	-1	-1	-1	-1	-1	-1
MOL001088	O(C(C)=C)C1CC(O)C(C2C13C1(C(CC2)C2(CCC(C(CC\C=C(\C)/C)C)C2(CC1)C)C)C3)(C)C	0.767	0.978	0.874	0.098	-1	1	1	-1	1	-1
MOL001089	OC1C(O)C2(C(CCC3=C2CCC2(C)C3(CCC2C(CC\C=C(\C)/C)C)C)C(C)C1O)C	0.17	0.193	0.185	0.018	-1	-1	-1	-1	-1	-1
MOL001090	OC1C(C2CCC3(C(CC=C4C5CC(CCC5(CCC34C)C)(C)C)C2(CC1O)C)C)(CO)C	0.061	0.268	0.013	0.018	-1	-1	-1	-1	-1	-1
MOL001091	C12CCC3(C(CCC4C5C(CCC34C)(CCC5C(C)=C)C)C1(CCC(C)C2(C)C)C)C	0.013	0	0	0.002	-1	-1	-1	-1	-1	-1
MOL001092	O1C(CCC1C(O)(C)C)(C)C1C2CCC3C(CCC4C(C)(C)C(OC(=O)C)CCC34C)(C)C2(CC1)C	0.765	0.218	0.615	0.05	-1	-1	-1	-1	-1	-1
MOL001093	O1C(CCC1C(O)(C)C)(C)C1C2CCC3C(CCC4C(C)(C)C(=O)CCC34C)(C)C2(CC1)C	0.596	0.195	0.392	0.003	-1	-1	-1	-1	-1	-1
MOL001094	O1C(CCC1C(O)(C)C)(C)C1C2CCC3C(CCC4C(C)(C)C(O)(CCC34C)C)(C)C2(CC1)C	0.201	0.032	0.095	0.001	-1	-1	-1	-1	-1	-1
MOL001095	O=C1CCC2(C(CCC3(C2CCC2C3(CCC2C(O)(C\C=C\C(C)(C)C)C)C)C)C1(C)C)C	0.786	0.855	0.719	0.579	-1	1	-1	-1	1	-1
MOL001096	C12CCC3(C(CC=C4C5C(C)C(CCC5(CCC34C)C)C)C1(CCC(=C)C2(C)C)C)C	0.016	0.001	0	0.004	-1	-1	-1	-1	-1	-1
MOL001097	c1cccc(C)c1C	0.169	0.576	0.987	0.212	-1	-1	1	-1	-1	-1
MOL001098	c1c(cccc1C)C	0.083	0.324	0.015	0.212	-1	-1	-1	-1	-1	-1
MOL001099	c1cc(ccc1C)C	0.083	0.324	0.015	0.212	-1	-1	-1	-1	-1	-1
MOL001100	C(=C\C=C\C=C)/CCCC	0.049	0.034	0	0.003	-1	-1	-1	-1	-1	-1
MOL001101	C(=C\CCC(C)=C)(/C=C)\C	0.059	0.002	0	0.003	-1	-1	-1	-1	-1	-1
MOL001102	C(=C\CCC(C)=C)(/C)\C	0.023	0.001	0	0.004	-1	-1	-1	-1	-1	-1
MOL001103	O(C(CC\C=C(\C)/C)(C=C)C)C(=O)C	0.642	0.517	0.738	0.898	-1	-1	-1	1	1	-1
MOL001104	O(C(C)(C)C1CC2(C)C(CC1)(CCCC2=C)C)C(=O)C	0.214	0.046	0.874	0.239	-1	-1	1	-1	-1	-1
MOL001105	C12C(CCC1C)C(CCC1C2C1)=C	0.015	0	0	0.003	-1	-1	-1	-1	-1	-1
MOL001106	C12C(CCC1C)=C(CCC1C2C1)C	0.031	0.002	0	0.003	-1	-1	-1	-1	-1	-1
MOL001107	C123CC(C(C)(C)C1(CCC2C)C)C(CC3)=C	0.012	0.003	0	0.004	-1	-1	-1	-1	-1	-1
MOL001108	c1c(CC)c(ccc1\C=C/C)C	0.025	0.015	0	0.002	-1	-1	-1	-1	-1	-1
MOL001109	C12CC1(C=CC2C)C(C)C	0.007	0.001	0	0.002	-1	-1	-1	-1	-1	-1
MOL001110	C(=C/C\C=C(\C)/C)(/C=C)\C	0.016	0	0	0.003	-1	-1	-1	-1	-1	-1
MOL001111	C12CC(CC3CC13C)C2(C)C	0.003	0	0	0.008	-1	-1	-1	-1	-1	-1
MOL001112	C=12CC(C(C)=C)(C)C(CC=1CC=C2C)(C=C)C	0.029	0.003	0	0.002	-1	-1	-1	-1	-1	-1
MOL001113	C1C2(C)C(C)C(CC12C(C)C)=C	0.016	0	0	0.002	-1	-1	-1	-1	-1	-1
MOL001114	O=CCC1CC=C(C)C1(C)C	0.144	0.004	0	0.984	-1	-1	-1	1	-1	-1
MOL001115	OC1C2CC(C2(C)C)C(=C1)C	0.013	0	0.072	0.623	-1	-1	-1	-1	-1	-1
MOL001116	C12CC(CC(=C)C1=C)C2(C)C	0.004	0	0	0.004	-1	-1	-1	-1	-1	-1
MOL001117	C1C=C(C=CC1C(C)(C)C)C	0.012	0.002	0	0.002	-1	-1	-1	-1	-1	-1
MOL001118	OC(C)(C)C1CCC(C=C1)=C	0.045	0.101	0	0.383	-1	-1	-1	-1	-1	-1
MOL001119	c1cc(ccc1C(C)(C)C)C	0.024	0.005	0	0.005	-1	-1	-1	-1	-1	-1
MOL001120	O=CC=1C2C(C(CC=1)C2(C)C)(C)C	0.018	0	0	0.988	-1	-1	-1	1	-1	-1
MOL001121	OCC=1C2CC(CC=1)C2(C)C	0.037	0	0	0.719	-1	-1	-1	-1	-1	-1
MOL001122	o1cc(c2CC3C(Cc12)(C=CC=C3C)C)C	0.126	0.003	0	0.024	-1	-1	-1	-1	-1	-1
MOL001123	C12C(CCC(=C1)C)C(=CCC2C(C)C)C	0.006	0	0	0.002	-1	-1	-1	-1	-1	-1
MOL001124	O1C2\C(=C\C)\C(OC3c4c(C(C(O)(C23O)C1=O)c1cc2OCOc2cc1)c(OC)c(OC)c(OC)c4)=O	0.195	0.054	0.205	0.007	-1	-1	-1	-1	-1	-1
MOL001125	O1CC2Cc3c(C(C2(OC(C)=C)C1=O)c1cc2OCOc2cc1)c(OC)c(OC)c(OC)c3	0.311	0.356	0.099	0.921	-1	-1	-1	1	-1	-1
MOL001126	O1CC2Cc3c(cc4OCOc4c3)C(C2(OC(=O)C)C1=O)c1cc(OC)c(OC)c(OC)c1	0.145	0.59	0.307	0.979	-1	-1	-1	1	-1	-1
MOL001127	O1CC2Cc3c(cc4OCOc4c3)C(C2(OC(=O)C)C1=O)c1cc(OC)c(OC)c(OC)c1	0.145	0.59	0.307	0.979	-1	-1	-1	1	-1	-1
MOL001128	O1C(C(OC(=O)\C=C/c2ccc(O)cc2)C(O)C(O)C1CO)c1c2OC(=CC(=O)c2c(cc1OC)C)CC(=O)C	0.079	0.037	0.088	0.034	-1	-1	-1	-1	-1	-1
MOL001129	O=C1C2CC(C2(C)C)C(=C1)C	0.018	0	0	0.916	-1	-1	-1	1	-1	-1
MOL001130	O1C(CO)C(O)C(O)C(O)C1Oc1cc(O)c2c(OC(C(O)C2=O)c2ccc(O)cc2)c1C\C=C(\C)/C	0.089	0.016	0.032	0.928	-1	-1	-1	1	-1	-1
MOL001131	O1c2c(C(=O)C(O)C1c1ccc(O)cc1)c(O)cc(O)c2C\C=C(\C)/C	0.123	0.078	0.963	0.399	-1	-1	1	-1	-1	-1
MOL001132	C12C3C(CC=C1C)C2(CCCC3(C)C)C	0.004	0	0	0.016	-1	-1	-1	-1	-1	-1
MOL001133	o1cc(c2c1CC(\C=C\C(O)C(CC2=O)C)=C)C	0.878	0.985	0.753	0.613	1	1	-1	-1	1	-1
MOL001134	C123C(C1C(CC2)=C)C(CCC3C)C(C)C	0.006	0.001	0	0.002	-1	-1	-1	-1	-1	-1
MOL001135	o1cc(cc1)C1CC2C3(C2)C1(CCC1C3(C)C(=O)C(O)=C2C(C)(C)C(=O)C=CC12C)C	0.94	0.964	1	0.456	1	1	1	-1	1	1
MOL001136	O1C2C1CC(CC(=O)c1c(occ1C)CC2=C)C	0.61	0.561	0.285	0.254	-1	-1	-1	-1	-1	-1
MOL001137	O1c2c(c(cc(OC)c2)C)C(OC)=CC1=O	0.528	0.64	1	0.08	-1	-1	1	-1	1	-1
MOL001138	OC(CC\C=C(\C)/C)(C)C1C2CCC3C(CCC4C(C)(C)C(CCC34C)C)(C)C2(CC1)C	0.118	0.036	0.735	0.191	-1	-1	-1	-1	-1	-1
MOL001139	O(C(=O)C)C1CCC2(C(CCC3(C2CCC2C3(CCC2C(O)(CC\C=C(\C)/C)C)C)C)C1(C)C)C	0.877	0.666	0.931	0.612	1	-1	1	-1	1	-1
MOL001140	[o+]1c2c(cc(OC3OC(COC4OC(C)C(O)C(O)C4O)C(O)C(O)C3O)c1-c1cc(OC)c(O)c(O)c1)c(O)cc(O)c2	0.801	0.904	0.715	1	1	1	-1	1	1	1
MOL001141	O(C(=O)C)C1CCC2(C(CCC3(C2CC(O)C2C3(CC(O)C2C(O)(CC\C=C(\C)/C)C)C)C)C1(C)C)C	0.735	0.611	1	0.54	-1	-1	1	-1	1	-1
MOL001142	O1C(CO)C(O)C(O)C(O)C1OC1CCC2(C(CCC3(C2CC(O)C2C3(CC(O)C2C(O)(CC\C=C(\C)/C)C)C)C)C1(C)C)C	0.086	0.079	0.301	0.667	-1	-1	-1	-1	-1	-1
MOL001143	OC1CCC2(C(CCC3(C2CC(O)C2C3(CC(O)C2C(O)(CC\C=C(\C)/C)C)C)C)C1(C)C)C	0.479	0.369	0.401	0.195	-1	-1	-1	-1	-1	-1
MOL001144	C=12CC3(C)C(CC=1CC=C2C)(C=CCC3=C)C	0.031	0.001	0	0.003	-1	-1	-1	-1	-1	-1
MOL001145	O(C(=O)C)C1CCC2(C(CCC3(C2CCC2C3(CC(O)C2C(O)(CC\C=C(\C)/C)C)C)C)C1(C)C)C	0.735	0.611	1	0.54	-1	-1	1	-1	1	-1
MOL001146	OC1CCC2(C(CCC3(C2CCC2C3(CCC2C(CC\C=C(\C)/C)C)C)C)C1(C)C)C	0.17	0.172	0.806	0.738	-1	-1	1	-1	-1	-1
MOL001147	O(C(=O)C)C1CCC2(C(CCC3(C2CCC2C3(CCC2C(CC\C=C(\C)/C)C)C)C)C1(C)C)C	0.5	0.045	0.97	0.239	-1	-1	1	-1	-1	-1
MOL001148	O(C(=O)C)C1CCC2(C(CCC3(C2CCC2C3(CC(O)C2C(CC\C=C(\C)/C)C)C)C)C1(C)C)C	0.949	0.659	1	0.935	1	-1	1	1	1	1
MOL001149	OC1CCC2(C(CCC3(C2CCC2C3(CC(O)C2C(O)(CC\C=C(\C)/C)C)C)C)C1(C)C)C	0.334	0.108	0.204	0.195	-1	-1	-1	-1	-1	-1
MOL001150	O(C(=O)C)C1CCC2(C(CCC3(C2CC(O)C2C3(CC(O)C2C(O)(C\C=C\C(O)(C)C)C)C)C)C1(C)C)C	0.88	0.665	0.905	0.54	1	-1	1	-1	1	-1
MOL001151	OC1CCC2(C(CCC3(C2CC(O)C2C3(CC(O)C2C(O)(C\C=C\C(O)(C)C)C)C)C)C1(C)C)C	0.524	0.379	0.303	0.195	-1	-1	-1	-1	-1	-1
MOL001152	o1cc(c2c1CC(C=C)(C)C(C(C)=C)C2=O)C	0.748	0.681	0.162	0.15	-1	-1	-1	-1	-1	-1
MOL001153	o1cc(c2c1C\C(=C\CC\C(=C\C2=O)\C)\C)C	0.786	0.476	0.514	0.21	-1	-1	-1	-1	-1	-1
MOL001154	o1cc(c2c3CC(CCc3c(cc12)C)C)C	0.142	0.001	0.046	0.008	-1	-1	-1	-1	-1	-1
MOL001155	o1cc(c2c1CC(CCC(OC)C(CC2=O)C)=C)C	0.844	0.379	0.635	0.047	1	-1	-1	-1	-1	-1
MOL001156	o1cc(c2c1C1C(CC(OC)C1C)C(=CC2=O)C)C	0.613	0.142	0.489	0.05	-1	-1	-1	-1	-1	-1
MOL001157	o1cc(c2c1C\C(=C\C(OC)CC(CC2=O)C)\C)C	0.576	0.569	0.329	0.047	-1	-1	-1	-1	-1	-1
MOL001158	o1cc(c2c1CC(\C=C/C(OC)C(CC2=O)C)=C)C	0.638	0.258	0.613	0.047	-1	-1	-1	-1	-1	-1
MOL001159	o1cc(c2c1C\C(=C\C(OC(=O)C)C\C(=C\C2)\C)\C)C	0.681	0.39	0.643	0.097	-1	-1	-1	-1	-1	-1
MOL001160	o1cc(c2c1C\C(=C\C(OC)C\C(=C\C2)\C)\C)C	0.235	0.014	0	0	-1	-1	-1	-1	-1	-1
MOL001161	o1cc(c2CC3C(Cc12)(C=CCC3=C)C)C	0.121	0.007	0	0.021	-1	-1	-1	-1	-1	-1
MOL001162	O1C2CC3(C(CC2=C(C)C1=O)C(CC(O)C3)=C)C	0.965	0.972	1	0.345	1	1	1	-1	1	1
MOL001163	O=C/1CC=2C(C\C\1=C(/C)\C)=C(CCC=2)C	0.228	0.171	0.666	0.695	-1	-1	-1	-1	-1	-1
MOL001164	o1cc(c2c1C\C(=C/C(OC)CC(C)C(OC(=O)C)C2=O)\C)C	0.645	0.569	1	0.178	-1	-1	1	-1	1	-1
MOL001165	C=1/CC2=C(C\C(=C\CC/C=1/C)\C)CC=C2C	0.019	0	0	0.004	-1	-1	-1	-1	-1	-1
MOL001166	o1cc(c2c1C\C(=C\CCC(CC2=O)C)\C)C	0.786	0.476	0.514	0.454	-1	-1	-1	-1	-1	-1
MOL001167	C1C2(C)C(CCC1C(C)=C)(CCCC2=C)C	0.016	0.001	0	0.002	-1	-1	-1	-1	-1	-1
MOL001168	C1\C(\CCC(C=C)(C)C1C(C)=C)=C(/C)\C	0.012	0.001	0	0.002	-1	-1	-1	-1	-1	-1
MOL001169	C/1=C(\CC2=C(C\C=C(\CC\1CC)/C)C(=CC2)C)/C	0.01	0	0	0.002	-1	-1	-1	-1	-1	-1
MOL001171	C1CC(=CCC1(C(CC\C=C(\C)/C)=C)C)C	0.005	0.001	0	0.003	-1	-1	-1	-1	-1	-1
MOL001172	o1cc(c2c1C\C(=C/CC\C(=C/C2=O)\C)\C)C	0.786	0.476	0.514	0.21	-1	-1	-1	-1	-1	-1
MOL001173	o1cc(c2c1CC(\C=C\C(OC)C(CC2=O)C)=C)C	0.638	0.258	0.613	0.047	-1	-1	-1	-1	-1	-1
MOL001174	O1C2C1CC(CC(=O)c1c(occ1C)CC2=C)C	0.61	0.561	0.285	0.254	-1	-1	-1	-1	-1	-1
MOL001175	O=C/1CC2C3C(CCC2(C)\C\1=C/C)C1(C(=CC(=O)CC1)CC3)C	0.945	0.964	1	0.916	1	1	1	1	1	1
MOL001176	C12C3C(CC=C1C)C2(CCC3C(C)C)C	0.003	0	0	0.018	-1	-1	-1	-1	-1	-1
MOL001177	C12C3C(CCC1=C)C2(CCC3C(C)C)C	0.002	0	0	0.018	-1	-1	-1	-1	-1	-1
MOL001178	C1=2C3C(CCC(C)C1(CCC=2C)C)C3	0.041	0.003	0	0.004	-1	-1	-1	-1	-1	-1
MOL001179	C12C(CCC(C3C1C(CC3)C)=C)C2(C)C	0.005	0.001	0	0.004	-1	-1	-1	-1	-1	-1
MOL001180	C12C(CCC(=C1)C)C(CCC2C(C)C)=C	0.004	0	0	0.002	-1	-1	-1	-1	-1	-1
MOL001182	o1cc(c2CC3(C)C(Cc12)(C=CC=C3C)C)C	0.225	0.008	0	0.012	-1	-1	-1	-1	-1	-1
MOL001183	C12CC(CCC1(CCC=C2C)C)C(C)=C	0.007	0	0	0.002	-1	-1	-1	-1	-1	-1
MOL001184	C=1/C2C(CC\C(=C\CC/C=1/C)\C)C2(C)C	0.005	0	0	0.004	-1	-1	-1	-1	-1	-1
MOL001185	C1=2CC3=C(CC1(C=CCC=2C)C)CC=C3C	0.02	0.001	0	0.003	-1	-1	-1	-1	-1	-1
MOL001186	C12CC(CCC1(CCCC2=C)C)C(C)C	0.004	0	0	0.002	-1	-1	-1	-1	-1	-1
MOL001187	C12C(C=C(CC1)C)C(CCC2(C)C)C(C)C	0.006	0	0	0.002	-1	-1	-1	-1	-1	-1
MOL001188	C12C(CC=C(C3C1C(CC3)C)C)C2(C)C	0.006	0	0	0.004	-1	-1	-1	-1	-1	-1
MOL001189	C=1/CCC(C2C(CC\C=1\C)C(C2)(C)C)=C	0.002	0	0	0.004	-1	-1	-1	-1	-1	-1
MOL001190	C1CC(C=CC1(C(CC\C=C(\C)/C)C)C)=C	0.005	0.001	0	0.002	-1	-1	-1	-1	-1	-1
MOL001191	C12C\C(\CCC1(CCC=C2C)C)=C(/C)\C	0.006	0	0	0.004	-1	-1	-1	-1	-1	-1
MOL001192	C1C2(C3C(CCC1(CCC2)C)C(C3)(C)C)C	0.002	0	0	0.002	-1	-1	-1	-1	-1	-1
MOL001193	O1C2CCC(=C)C3([O-])C(CCC12C)C(C3)(C)C	0.854	0.358	0.177	0.861	1	-1	-1	1	-1	-1
MOL001194	C1C(C=C)(C)C(C\C(=C(/C)\C)\C1=C)(C(C)=C)C	0.02	0.001	0	0.002	-1	-1	-1	-1	-1	-1
MOL001195	C1=2CC(CCC1(CCCC=2C)C)C(C)(C)C	0.01	0	0	0.002	-1	-1	-1	-1	-1	-1
MOL001196	OC(C)(C)C1CC2C(CC1)(CCC=C2C)C	0.03	0.017	0	0.191	-1	-1	-1	-1	-1	-1
MOL001197	C/1=C(\CC2=C(C=CC2)C\C=C(\CC\1C)/C)/C	0.019	0	0	0.004	-1	-1	-1	-1	-1	-1
MOL001198	O(C(C)(C)C1CC=2C(CC1)(CCCC=2C)C)C(=O)C	0.226	0.048	0.471	0.239	-1	-1	-1	-1	-1	-1
MOL001199	O1C2CC3(C(CC2=C(C)C1=O)C(CC(O)C3)=C)C	0.965	0.972	1	0.345	1	1	1	-1	1	1
MOL001200	C1C(C)(C)C1C\C=C(\C=C)/C	0.007	0	0	0.028	-1	-1	-1	-1	-1	-1
MOL001201	C12CC(CC=C1C)C2(CC\C=C(\C)/C)C	0.003	0	0	0.002	-1	-1	-1	-1	-1	-1
MOL001202	O=C(C)C1CCC(=CC1)C	0.144	0.047	0	0.566	-1	-1	-1	-1	-1	-1
MOL001203	C12CC3C(C1)C3(C)C2(CC\C=C(\C)/C)C	0.014	0	0	0.018	-1	-1	-1	-1	-1	-1
MOL001204	C12CC(CCC1=C)C2(CC\C=C(\C)/C)C	0.002	0	0	0.002	-1	-1	-1	-1	-1	-1
MOL001205	C(=C\C=C/C(C)=C)(/C)\C	0.027	0	0	0.02	-1	-1	-1	-1	-1	-1
MOL001206	C12CC(CC1)C(=C)C2(CC\C=C(\C)/C)C	0.009	0.001	0	0.002	-1	-1	-1	-1	-1	-1
MOL001207	C12CC(CC1)C(=C)C2CC\C=C(\C)/C	0.006	0	0	0.002	-1	-1	-1	-1	-1	-1
MOL001208	C(/C=C/C)(=C/C=C/C(C)(C)C)\C	0.034	0.006	0	0.007	-1	-1	-1	-1	-1	-1
MOL001209	O=C(C)C=1CC(CC=1)C(C)=C	0.103	0	0	0.902	-1	-1	-1	1	-1	-1
MOL001210	O=CC=1CCC(CC=1)C(C)C	0.05	0.006	0	0.989	-1	-1	-1	1	-1	-1
MOL001211	OC\C(=C/CCC(=C)C1CCC(=CC1)C)\C	0.207	0.065	0	0.849	-1	-1	-1	1	-1	-1
MOL001212	OCCCCCCCCCCCCCC	0.544	0.579	0	0.993	-1	-1	-1	1	1	-1
MOL001213	O(C(CC\C=C(\C)/C)(C=C)C)C(=O)CCC	0.547	0.613	0.791	0.898	-1	-1	-1	1	1	-1
MOL001214	Oc1cc(NC(=O)C)ccc1	0.733	0.177	0.942	0.925	-1	-1	1	1	1	-1
MOL001215	OC1CCC2(C(CCC3=C2CCC2(C)C3(CCC2C(CC\C=C(\C)/C)C)C)C1(C)C)C	0.287	0.358	0.955	0.738	-1	-1	1	-1	-1	-1
MOL001216	[NH3+]C12CC3CC(C1)CC(C2)C3	0.948	0.946	0.519	0.93	1	1	-1	1	1	1
MOL001217	O(C(=O)C)C1CC2CCC1(C)C2(C)C	0.274	0.055	0	0.087	-1	-1	-1	-1	-1	-1
MOL001218	OCCCCCCCCCCCC	0.544	0.579	0	0.993	-1	-1	-1	1	1	-1
MOL001219	OCCCCCCCC\C=C/CCCCCCCC	0.59	0.444	0.137	0.945	-1	-1	-1	1	-1	-1
MOL001220	OC1C\C(=C\C=C/2\C3CCC(C(\C=C\C(C(C)C)C)C)C3(CCC\2)C)\C(CC1)=C	0.145	0.267	0.849	0.853	-1	-1	1	1	-1	-1
MOL001221	C(=C\CCCCCC)/CCCCCC	0.063	0.111	0	0.004	-1	-1	-1	-1	-1	-1
MOL001222	OC1(CCC2C3C(CCC12C)C1(C(=CC(=O)CC1)CC3)C)C	0.923	0.991	1	0.843	1	1	1	1	1	1
MOL001223	O=CCC1CC=C(C)C1(C)C	0.144	0.004	0	0.984	-1	-1	-1	1	-1	-1
MOL001224	C(CCCCCC)CCCCC=C	0.046	0.032	0	0.004	-1	-1	-1	-1	-1	-1
MOL001225	O(C(=O)CCCCCCC)CCCC	0.822	0.885	0.623	0.778	1	1	-1	-1	1	-1
MOL001226	C1CC(=CCC1C(C)(C)C)C	0.008	0.001	0	0.002	-1	-1	-1	-1	-1	-1
MOL001227	O(C(=O)C)CCCCCCCCCC	0.822	0.885	0.623	0.778	1	1	-1	-1	1	-1
MOL001228	O1c2c(ccc(O)c2)C(=CC1=O)C	0.679	0.851	0.931	0.103	-1	1	1	-1	1	-1
MOL001229	Oc1cc(cc(O)c1)\C=C/c1ccc(O)cc1	0.85	0.765	0.637	0.924	1	-1	-1	1	1	-1
MOL001230	OCCCCCCCCCCC	0.544	0.579	0	0.993	-1	-1	-1	1	1	-1
MOL001231	O=C1CC(CC=C1C(C)C)C	0.199	0.509	0	0.902	-1	-1	-1	1	-1	-1
MOL001232	OC1CCC2C3C(CCC12C)C1(C(=CC(=O)CC1)CC3)C	0.945	0.993	1	0.984	1	1	1	1	1	1
MOL001233	Clc1cc(Cl)ccc1C(CCC)Cn1ncnc1	0.109	0.107	0.132	0.048	-1	-1	-1	-1	-1	-1
MOL001234	OC1(\C=C\C(CC\C(=C\CC\C(=C\CC1)\C)\C)C(C)C)C	0.054	0.005	0.279	0.261	-1	-1	-1	-1	-1	-1
MOL001235	O=C\C=C(\C=C\C=C(\C=C\C=1C(CCCC=1C)(C)C)/C)/C	0.115	0.06	0.938	0.995	-1	-1	1	1	-1	-1
MOL001236	C1CCCCC1=C(C)C	0.007	0.001	0	0.005	-1	-1	-1	-1	-1	-1
MOL001237	O=C(C)c1ccccc1C	0.42	0.78	0.863	0.347	-1	-1	1	-1	-1	-1
MOL001238	OC1CCC2(C(CCC3(C2CCC2C4C(CCC23C)(CCC4C(C)=C)C)C)C1(C)C)C	0.172	0.387	0.862	0.738	-1	-1	1	-1	-1	-1
MOL001239	O(C(=O)C)C1CCC2(C(CCC3(C2CCC2C4C(CCC23C)(CCC4C(C)=C)C)C)C1(C)C)C	0.534	0.234	0.937	0.239	-1	-1	1	-1	-1	-1
MOL001240	O=C1CC2CC(C1C)C2(C)C	0.03	0.002	0.2	0.305	-1	-1	-1	-1	-1	-1
MOL001241	O(C(=O)C)C1CCC2(C(CCC3(C2CC=C2C4CC(CCC4(CCC23C)C)(C)C)C)C1(C(=O)[O-])C)C	1	1	0.952	0.999	1	1	1	1	1	1
MOL001242	O=C1CC2(C(C2)C1C)C(C)C	0.111	0.202	0.092	0.191	-1	-1	-1	-1	-1	-1
MOL001243	OC1CCC2(C(CCC3(C2CC=C2C4CC(CCC4(CCC23C)C)(C)C)C)C1(C(=O)[O-])C)C	0.996	1	0.9	0.998	1	1	1	1	1	1
MOL001244	O=C1CCC2(C(CCC3(C2CC=C2C4C(C)C(CCC4(CCC23C)C)C)C)C1(C)C)C	0.302	0.287	0.931	0.448	-1	-1	1	-1	-1	-1
MOL001245	O=CC=1C2CC(CC=1)C2(C)C	0.017	0	0	0.988	-1	-1	-1	1	-1	-1
MOL001246	O=C1C2CC(CC1)C2(C)C	0.029	0.002	0	0.305	-1	-1	-1	-1	-1	-1
MOL001247	O=C([O-])C=1C2CC(CC=1)C2(C)C	0.672	0.305	0.84	0.997	-1	-1	1	1	1	-1
MOL001248	OC1C=C(C)C(=O)CC1C(C)C	0.679	0.951	0.114	0.988	-1	1	-1	1	1	-1
MOL001249	OC1(C2C(C=C(C)C(=O)C2)C(CC1)C(C)C)C	0.686	0.796	0.883	0.742	-1	-1	1	-1	1	-1
MOL001250	O(C(=O)C)C1CCC2(C(CCC3(C2CC=C2C4C(C)C(CCC4(CCC23C)C)C)C)C1(C(=O)[O-])C)C	1	1	1	0.999	1	1	1	1	1	1
MOL001251	O=C([O-])CCC1(C2CC=C3C4C(C)C(CCC4(CCC3(C)C2(CCC1C(C)C)C)C)C)C	0.979	0.999	1	0.997	1	1	1	1	1	1
MOL001252	O=C1CCC(C=C1)C(C)C	0.157	0.313	0	0.902	-1	-1	-1	1	-1	-1
MOL001253	O=C1CCC2(C3C(CCC2C1(C)C)(C)C1(C(C2C(C)C(CCC2(CC1)C)C)=CC3=O)C)C	0.873	0.894	1	0.916	1	1	1	1	1	1
MOL001254	O=CC=1CCC(CC=1)C(C)=C	0.057	0.003	0	0.989	-1	-1	-1	1	-1	-1
MOL001255	OC1CCC2(C(CCC3(C2CC=C2C4C(C)C(CCC4(CCC23C)C)C)C)C1(C(=O)[O-])C)C	0.997	1	1	0.998	1	1	1	1	1	1
MOL001256	C1C=C(C)C(C)(C)C1CC=C	0.008	0	0	0.002	-1	-1	-1	-1	-1	-1
MOL001257	OC(C(O)C(=O)[O-])C(O)CO	0.983	0.996	0.999	0.993	1	1	1	1	1	1
MOL001258	OC1CC(CC=C1C)C(O)(C)C	0.22	0.286	0.442	0.255	-1	-1	-1	-1	-1	-1
MOL001259	OC1CCC2(C3C(CCC2C1(C(=O)[O-])C)(C)C1(C(C2C(C)C(CCC2(CC1)C)C)=CC3=O)C)C	1	1	1	0.998	1	1	1	1	1	1
MOL001260	OC1C=C(C)C(O)CC1C(C)C	0.186	0.377	0.12	0.734	-1	-1	-1	-1	-1	-1
MOL001261	O=C(C)c1ccc(cc1C)C	0.316	0.399	0.546	0.347	-1	-1	-1	-1	-1	-1
MOL001262	OC1CCC2(C(CCC3=C2CCC2(C)C3(CCC2C(CC\C=C(\C)/C)C)C)C1(C)C)C	0.287	0.358	0.955	0.738	-1	-1	1	-1	-1	-1
MOL001263	O=C1CCC2(C(CCC3=C2CCC2(C)C3(CCC2C(CC\C=C(\C)/C)C(=O)[O-])C)C1(C)C)C	0.997	0.999	0.993	0.998	1	1	1	1	1	1
MOL001264	O(C(=O)C)C1CCC2(C3C(CCC2C1(C(=O)[O-])C)(C)C1(C(C2C(C)C(CCC2(CC1)C)C)=CC3=O)C)C	1	1	1	0.999	1	1	1	1	1	1
MOL001265	O(C(=O)C)C1CCC2(C(CCC3(C2CC=C2C4CC(CCC4(CCC23C)C)(C)C)C)C1(C(=O)[O-])C)C	1	1	0.952	0.999	1	1	1	1	1	1
MOL001266	O(C(=O)C)C1CCC2(C(CCC3(C2CC=C2C4C(C)C(CCC4(CCC23C)C)C)C)C1(C(=O)[O-])C)C	1	1	1	0.999	1	1	1	1	1	1
MOL001267	O=C1C2CC(CC1C)C2(C)C	0.03	0.001	0	0.305	-1	-1	-1	-1	-1	-1
MOL001268	OC1CCC2(C(CCC3(C2CC=C2C4C(C)C(CCC4(CCC23C)C)C)C)C1(C(=O)[O-])C)C	0.997	1	1	0.998	1	1	1	1	1	1
MOL001269	C/1=C/C(=C/C\C=C(\CC\C=C(\CCC\1C(C)C)/C)/C)/C	0.006	0	0	0.002	-1	-1	-1	-1	-1	-1
MOL001270	C=1/CC\C(=C\CC/C(=C\C=C(\CC\C=1\C)/C(C)C)/C)\C	0.006	0	0	0.002	-1	-1	-1	-1	-1	-1
MOL001271	OC1CCC2(C(CCC3(C2CCC2C4C(CCC23C)(CCC4C(C)=C)C)C)C1(C)C)C	0.172	0.387	0.862	0.738	-1	-1	1	-1	-1	-1
MOL001272	O1C2(CCC1(C\C=C(\CC\C=C(\CCC2O)/C)/C)C(C)C)C	0.306	0.408	0.764	0.053	-1	-1	-1	-1	-1	-1
MOL001273	O=C1C2CC(C2(C)C)C(=C1)C	0.018	0	0	0.916	-1	-1	-1	1	-1	-1
MOL001274	O1C2(CCC1(C\C=C(\CC\C=C(\CCC2OC(=O)C)/C)/C)C(C)C)C	0.5	0.033	0.736	0.046	-1	-1	-1	-1	-1	-1
MOL001275	O1C2(CCC1(CC1OC1(CC\C=C(\CCC2O)/C)C)C(C)C)C	0.445	0.235	0.595	0.115	-1	-1	-1	-1	-1	-1
MOL001276	C12C(CC=C(C1)C)C(=C1C(=CC(CC1)=C)C2C(C)C)C	0.006	0	0	0.002	-1	-1	-1	-1	-1	-1
MOL001277	OC1CCC2(C(CCC3(C2CCC2C3(CCC2C(O)(C\C=C\C(O)(C)C)C)C)C)C1(C)C)C	0.588	0.398	0.105	0.195	-1	-1	-1	-1	-1	-1
MOL001278	O1C2(CCC1(C\C=C(\CC\C=C\CCC2OC(=O)C)/C)C(C)C)C	0.5	0.033	0.736	0.046	-1	-1	-1	-1	-1	-1
MOL001279	O1C2(CCC1(C1OC(CC1)(C)C(O)CC\C(=C/C2)\C)C)C(C)C	0.399	0.328	0.582	0.053	-1	-1	-1	-1	-1	-1
MOL001280	O1C2(CCC1(C\C=C(/CCC(O)C(O)(CCC2O)C)\C)C(C)C)C	0.212	0.052	0.249	0.002	-1	-1	-1	-1	-1	-1
MOL001281	O(C(=O)CCCCCCCCCCCCCCC)CC(O)CO	0.865	0.968	0.903	0.44	1	1	1	-1	1	1
MOL001282	OC1CCC2(C(CCC3(C2CCC2C4C(CCC23C)(CCC4C(C)=C)C)C)C1(C)C)C	0.172	0.387	0.862	0.738	-1	-1	1	-1	-1	-1
MOL001283	OC(CC\C=C(\CC\C=C(\C)/C)/C)(C=C)C	0.131	0.503	0	0.467	-1	-1	-1	-1	-1	-1
MOL001284	O(C(C)=C)C\C=C(/CC\C=C(\C)/C)\C	0.048	0.009	0	0.016	-1	-1	-1	-1	-1	-1
MOL001285	OCCCCCCCC	0.544	0.579	0	0.993	-1	-1	-1	1	1	-1
MOL001286	O1C2C1C(CC(O)C2(O)C)C(C)C	0.039	0.013	0.123	0.003	-1	-1	-1	-1	-1	-1
MOL001287	OC1(C2CC2(CC1O)C(C)C)C	0.029	0.005	0.17	0.004	-1	-1	-1	-1	-1	-1
MOL001288	OC1(CCC(=CC1)CO)C(C)C	0.264	0.115	0.11	0.486	-1	-1	-1	-1	-1	-1
MOL001289	OC1CCC2(C(CCC3(C2CCC2C4C(CCC23C)(CCC4C(CO)(C)C)C)C)C1(C)C)C	0.226	0.029	0.07	0.626	-1	-1	-1	-1	-1	-1
MOL001290	OC1CCC2(C(CCC3(C2CCC2C4C(CCC23C)(CCC4C(=O)C)C)C)C1(C)C)C	0.675	0.764	0.316	0.467	-1	-1	-1	-1	-1	-1
MOL001291	OC1CCC2(C(CCC3(C2CC=C2C3(CCC2C(CCC(O)C(O)(C)C)C)C)C)C1(C)C)C	0.312	0.189	0.179	0.005	-1	-1	-1	-1	-1	-1
MOL001292	OC1CC(O)(CC=C1C)C(C)C	0.207	0.097	0.657	0.255	-1	-1	-1	-1	-1	-1
MOL001293	OC1(CC=C(CC1O)C(C)C)C	0.071	0.007	0.187	0.007	-1	-1	-1	-1	-1	-1
MOL001294	OC1(C=CC(CC1O)C(C)C)C	0.061	0.013	0.693	0.007	-1	-1	-1	-1	-1	-1
MOL001295	C12CCC34C(CCC(C3)C(C4)=C)C1(CCCC2(C)C)C	0.006	0.001	0	0.004	-1	-1	-1	-1	-1	-1
MOL001296	C12CC1(CCC2=C)C(C)C	0.005	0	0	0.002	-1	-1	-1	-1	-1	-1
MOL001297	O=C([O-])CCCCCCCCC\C=C\CCCCCCCC	0.989	1	0.973	0.999	1	1	1	1	1	1
MOL001298	O1C2C(CCC(C3C2C(CC3)=C)=C)C(=C)C1=O	0.138	0.01	0	0.141	-1	-1	-1	-1	-1	-1
MOL001299	o1cccc1C(O)C(O)c1occc1	0.694	0.121	0.557	0.025	-1	-1	-1	-1	-1	-1
MOL001300	OCCc1ccccc1	0.331	0.641	0.258	0.748	-1	-1	-1	-1	-1	-1
MOL001301	O=C([O-])\C=C/c1ccccc1	0.985	1	0.356	0.994	1	1	-1	1	1	1
MOL001302	O=C([O-])CCCCCCCCC(=O)[O-]	1	1	1	0.995	1	1	1	1	1	1
MOL001303	C1C(C(C)=C)C(CCC1C(C)=C)(C=C)C	0.021	0.002	0	0.002	-1	-1	-1	-1	-1	-1
MOL001304	O=C(C)c1[nH]ccc1	0.037	0.033	0.264	0.013	-1	-1	-1	-1	-1	-1
MOL001305	O1Cc2c(cccc2O)C(=O)C1C	0.418	0.697	0.649	0.191	-1	-1	-1	-1	-1	-1
MOL001306	Oc1ccc(cc1C(=O)C)C	0.956	0.999	0.551	0.96	1	1	-1	1	1	1
MOL001307	OC(CCCCC(=O)[O-])C(O)\C=C\C(O)CCCCCCCC	0.992	0.999	1	0.987	1	1	1	1	1	1
MOL001308	O=C([O-])CCCCCCC\C=C\CCCCCCCC	0.989	1	0.973	0.999	1	1	1	1	1	1
MOL001309	Oc1ccc(nc1)CO	0.151	0.398	0.303	0.484	-1	-1	-1	-1	-1	-1
MOL001310	OC1CCC2(C(CCC3(C2CCC2C4C(CCC23C)(CCC4C(C)=C)C(=O)[O-])C)C1(C)C)C	0.995	1	0.892	0.998	1	1	1	1	1	1
MOL001311	O=C([O-])CCCCCCC\C=C\C=C\CCCCCC	0.989	1	0.973	0.998	1	1	1	1	1	1
MOL001312	O=C([O-])CCCCCCC\C=C\CCCCCC	0.989	1	0.973	0.999	1	1	1	1	1	1
MOL001313	OC(CCCCCCCC)C(O)\C=C\C(O)CCCCC(=O)[O-]	0.992	0.999	1	0.987	1	1	1	1	1	1
MOL001314	O=C([O-])CCCCCCCC(=O)[O-]	1	1	1	0.995	1	1	1	1	1	1
MOL001315	O1C(CO)C(O)C(O)C(O)C1OC1CC2=CCC3C4CCC(C(CCC(C(C)C)C)C)C4(CCC3C2(CC1)C)C	0.166	0.235	0.576	0.389	-1	-1	-1	-1	-1	-1
MOL001316	OC1CC2=CCC3C4CCC(C(CCC(C(C)C)C)C)C4(CCC3C2(CC1)C)C	0.247	0.211	0.945	0.738	-1	-1	1	-1	-1	-1
MOL001317	O1C(COC(=O)CCCCCCC\C=C/CCCCCCCC)C(O)C(O)C(O)C1OC1CC2=CCC3C4CCC(C(CCC(C(C)C)CC)C)C4(CCC3C2(CC1)C)C	0.413	0.368	1	0.777	-1	-1	1	-1	-1	-1
MOL001318	O1C(O)(COC(=O)CCCCCCCCCCCCCCC)C(O)CC(O)C1OC1CC2=CCC3C4CCC(C(CCC(C(C)C)CC)C)C4(CCC3C2(CC1)C)C	0.282	0.229	1	0.002	-1	-1	1	-1	-1	-1
MOL001319	O(C(=O)\C=C\c1cc(OC)c(O)cc1)C1CC(O)(CC(O)C1O)C(=O)[O-]	0.975	0.978	0.871	0.924	1	1	1	1	1	1
MOL001320	O1C(COC2OC(CO)C(O)C(O)C2O)C(O)C(O)C(O)C1OC(C#N)c1ccccc1	0.11	0.445	0.688	0.491	-1	-1	-1	-1	-1	-1
MOL001321	OC(C#N)c1ccccc1	0.21	0.305	0.621	0.34	-1	-1	-1	-1	-1	-1
MOL001323	OC1CCC2(C(CC=C3C4CCC(C(CC/C(=C/C)/C(C)C)C)C4(CCC23)C)C1C)C	0.287	0.358	0.955	0.738	-1	-1	1	-1	-1	-1
MOL001324	O1C(COC(=O)CCCCCCC\C=C/CCCCCCCC)C(O)C(O)C(O)C1OC1CC2=CCC3C4CCC(C(CCC(C(C)C)C)C)C4(CCC3C2(CC1)C)C	0.413	0.368	1	0.777	-1	-1	1	-1	-1	-1
MOL001325	O1C(COC(=O)CCCCCCCCCCCCCCC)C(O)C(O)C(O)C1OC1CC2=CCC3C4CCC(C(CCC(C(C)C)C)C)C4(CCC3C2(CC1)C)C	0.413	0.368	1	0.777	-1	-1	1	-1	-1	-1
MOL001327	O1C23C(C(C=CC2)(C)C1=O)C(C12CC(C(C1)C(O)CC23)=C)C(=O)[O-]	0.997	1	1	0.995	1	1	1	1	1	1
MOL001328	O1C23C(C(C=CC2)(C)C1=O)C(C12CC(C(C1)C(O)CC23)=C)C(=O)[O-]	0.997	1	1	0.995	1	1	1	1	1	1
MOL001329	O1C23C(C(C=CC2)(C)C1=O)C(C12CC(O)(C(C1)=C)C(O)CC23)C(=O)[O-]	0.966	0.983	1	0.845	1	1	1	1	1	1
MOL001330	O1C23C(C(C=CC2)(C)C1=O)C(C12CC(C(C1)CCC23)=C)C(=O)[O-]	0.996	1	1	0.997	1	1	1	1	1	1
MOL001331	O1C(COC2OC(CO)C(O)C(O)C2O)C(O)C(O)C(O)C1OC(C(=O)[O-])c1ccccc1	0.943	0.996	0.634	0.999	1	1	-1	1	1	1
MOL001332	OC(C(=O)[O-])c1ccccc1	1	0.999	0.928	0.994	1	1	1	1	1	1
MOL001333	OC1CC2CC=C3C4CCC(C(CC/C(=C/C)/C(C)C)C)C4(CCC3C2(CC1)C)C	0.287	0.358	0.955	0.738	-1	-1	1	-1	-1	-1
MOL001334	O1C(COC2OC(CO)C(O)C(O)C2O)C(O)C(O)C(O)C1OCc1ccccc1	0.245	0.914	0.703	0.698	-1	1	-1	-1	1	-1
MOL001335	OCc1ccccc1	0.596	0.969	0.962	0.903	-1	1	1	1	1	1
MOL001336	O1C(CO)C(O)C(O)C(O)C1OCc1ccccc1	0.198	0.89	0.714	0.698	-1	1	-1	-1	1	-1
MOL001337	O1C(CO)C(O)C(O)C(O)C1OCc1ccccc1	0.198	0.89	0.714	0.698	-1	1	-1	-1	1	-1
MOL001338	O1C23C(C(CCC2O)(C)C1=O)C(C12CC(=C)C(O)(C1)CCC23)C(=O)[O-]	0.995	1	1	0.989	1	1	1	1	1	1
MOL001339	O1C23C(C(CCC2O)(C)C1=O)C(C12CC(C(C1)CCC23)=C)C(=O)[O-]	1	1	1	0.995	1	1	1	1	1	1
MOL001340	O1C23C(C(CC=C2)(C)C1=O)C(C12CC(C(C1)CCC23)=C)C(=O)[O-]	0.992	0.999	1	0.997	1	1	1	1	1	1
MOL001341	O1C23C(C(CC=C2)(C)C1=O)C(C12CC(C(C1)C(O)CC23)=C)C(=O)[O-]	0.996	1	1	0.995	1	1	1	1	1	1
MOL001342	O1C2CC(C3C(C4C5(CC(C(C5)C(O)C4)=C)C3C(=O)[O-])=C2)(C)C1=O	0.997	1	1	0.995	1	1	1	1	1	1
MOL001343	O1C23C(C(CC=C2)(C)C1=O)C(C12CC(C(C1)C(O)CC23)=C)C(=O)[O-]	0.996	1	1	0.995	1	1	1	1	1	1
MOL001344	O1C2CC(C3C(C4C5(CC(C(C5)C(O)C4)=C)C3C(=O)[O-])=C2)(C)C1=O	0.997	1	1	0.995	1	1	1	1	1	1
MOL001345	O1C(OC)(CO)C(O)C(O)C1CO	0.063	0.208	0.169	0.688	-1	-1	-1	-1	-1	-1
MOL001346	O1C23C(C(CC=C2)(C)C1=O)C(C12CC(O)(C(C1)=C)C(O)CC23)C(=O)[O-]	0.96	0.99	1	0.845	1	1	1	1	1	1
MOL001347	O1C23C(C(C)(C(O)CC2O)C1=O)C(C12CC(C(C1)CCC23)=C)C(=O)[O-]	0.992	0.999	0.849	0.995	1	1	1	1	1	1
MOL001348	OC12CC3(C(CC1)C1(C(C(CCC1)(C(=O)[O-])C)C3C(=O)[O-])C(=O)[O-])CC2=C	1	1	1	0.998	1	1	1	1	1	1
MOL001349	OC12CC3(C(CC1)C1(C(C(CCC1)(C(=O)[O-])C)C3C(=O)[O-])C=O)CC2=C	1	1	1	1	1	1	1	1	1	1
MOL001350	O1C23C(C(C)(C(O)C=C2)C1=O)C(C12CC(C(C1)C(O)CC23)=C)C(=O)[O-]	0.989	0.999	0.85	0.995	1	1	1	1	1	1
MOL001351	O1CC23C(C(CCC2)(C)C1=O)C(C12CC(=C)C(O)(C1)CCC23)C(=O)[O-]	0.996	1	0.763	0.997	1	1	-1	1	1	1
MOL001352	O1C23C(C(C)(C(O)CC2O)C1=O)C(C12CC(C(C1)CCC23)=C)C(=O)[O-]	0.992	0.999	0.849	0.995	1	1	1	1	1	1
MOL001353	O1C23C(C(CCC2O)(C)C1=O)C(C12CC(=C)C(O)(C1)CCC23)C(=O)[O-]	0.995	1	1	0.989	1	1	1	1	1	1
MOL001354	O1C23C(C(CCC2O)(C)C1=O)C(C12CC(C(C1)CCC23)=C)C(=O)[O-]	1	1	1	0.995	1	1	1	1	1	1
MOL001355	O1C23C(C(C)(C(O)CC2)C1=O)C(C12C3CCC(C1)C(=C)C2O)C(=O)[O-]	1	1	0.869	0.995	1	1	1	1	1	1
MOL001356	O1C(CO)C(O)C(O)C(O)C1OC	0.085	0.535	0.742	0.95	-1	-1	-1	1	1	-1
MOL001357	O1C23C(C(CCC2)(C)C1=O)C(C12CC(C(C1)C(O)CC23)=C)C(=O)[O-]	1	1	1	0.995	1	1	1	1	1	1
MOL001358	O1C23C(C(C)(C(O)C=C2)C1=O)C(C12CC(C(C1)CCC23)=C)C(=O)[O-]	1	1	1	0.995	1	1	1	1	1	1
MOL001359	O1C23C(C(CCC2)(C)C1=O)C(C12CC(C(C1)C(O)CC23)=C)C(=O)[O-]	1	1	1	0.995	1	1	1	1	1	1
MOL001360	O1C23C(C(CCC2)(C)C1=O)C(C12CC(O)(C(C1)=C)C(O)CC23)C(=O)[O-]	0.992	0.998	1	0.845	1	1	1	1	1	1
MOL001361	O1C23C(C(C)(C(O)C=C2)C1=O)C(C12CC(O)(C(C1)=C)C(O)CC23)C(=O)[O-]	0.956	0.994	0.856	0.845	1	1	1	1	1	1
MOL001362	O1C23C(C(CC=C2)(C)C1=O)C(C12CC(=C)C(O)(C1)CCC23)C(=O)[O-]	1	1	1	0.997	1	1	1	1	1	1
MOL001363	OC12CC3(C(CC1)C1(C(C(CC(O)C1)(C(=O)[O-])C)C3C(=O)[O-])C)CC2=C	1	1	1	0.998	1	1	1	1	1	1
MOL001364	O1C(CO)C(O)C(O)C(O)C1OC(C(=O)[O-])c1ccccc1	0.928	0.991	0.703	0.999	1	1	-1	1	1	1
MOL001365	O1C(CO)C(O)C(O)C(O)C1OC(C#N)c1ccccc1	0.079	0.362	0.683	0.491	-1	-1	-1	-1	-1	-1
MOL001366	OC(C#N)c1ccccc1	0.21	0.305	0.621	0.34	-1	-1	-1	-1	-1	-1
MOL001367	O1C(CO)C(O)C(O)C(O)C1OC(=O)\C=C\c1ccc(O)cc1	0.361	0.279	0.41	0.906	-1	-1	-1	1	-1	-1
MOL001368	O(C(=O)\C=C/c1ccc(O)cc1)C1CC(O)(CC(O)C1O)C(=O)[O-]	0.985	0.927	0.62	0.945	1	1	-1	1	1	1
MOL001369	O1C(CO)C(O)C(O)C(OC(=O)\C=C\c2ccc(O)cc2)C1OC1CCCCC1O	0.276	0.111	0.305	0.739	-1	-1	-1	-1	-1	-1
MOL001370	O1C(CO)C(O)C(O)C(O)C1Oc1ccccc1COC(=O)\C=C\c1cc(O)c(O)cc1	0.234	0.358	0.302	0.961	-1	-1	-1	1	-1	-1
MOL001371	Oc1ccccc1COC(=O)\C=C\c1cc(O)c(O)cc1	0.335	0.322	0.629	0.94	-1	-1	-1	1	-1	-1
MOL001372	O1C(CO)C(O)C(O)C(O)C1Oc1ccc(O)cc1COC(=O)c1ccccc1	0.188	0.668	0.509	0.99	-1	-1	-1	1	1	-1
MOL001373	Oc1ccc(O)cc1COC(=O)c1ccccc1	0.772	0.979	0.809	0.903	-1	1	1	1	1	1
MOL001375	O=C1CC(C=C1)(C)C	0.183	0.275	0	0.83	-1	-1	-1	1	-1	-1
MOL001376	O=C(\C=C(\C)/C)\C=C(\C)/C	0.194	0.04	0	0.816	-1	-1	-1	1	-1	-1
MOL001377	O=C1C(CC(=O)C=C1C)(C)C	0.855	0.942	0.721	0.83	1	1	-1	1	1	1
MOL001378	O=Cc1cc(cc(c1)C)C	0.322	0.796	0	0.999	-1	-1	-1	1	-1	-1
MOL001379	OC1C(CC(=O)C=C1C)(C)C	0.785	0.984	0.8	0.88	-1	1	-1	1	1	-1
MOL001380	O(C(=O)CCCCCC)CC=C	0.849	0.954	0.926	0.898	1	1	1	1	1	1
MOL001381	O=C([O-])CCCCCCC(C)C	0.979	0.998	0.806	0.998	1	1	1	1	1	1
MOL001382	O=C(\C=C\C=C(\C)/C)C	0.194	0.04	0	0.816	-1	-1	-1	1	-1	-1
MOL001383	OC(\C=C\C=1C(CCCC=1C)(C)C)C	0.153	0.248	0.541	0.86	-1	-1	-1	1	-1	-1
MOL001384	O1C2(\C=C\C(=O)C)C(CCCC12C)(C)C	0.399	0.268	0	0.27	-1	-1	-1	-1	-1	-1
MOL001385	O=C([O-])CCCCCCCC=O	0.996	0.998	0.83	1	1	1	1	1	1	1
MOL001386	O(C(=O)CCCCCCCCCCC)C	0.712	0.919	0.756	0.778	-1	1	-1	-1	1	-1
MOL001387	O1C2(C(=CC1=O)C(CCC2)(C)C)C	0.419	0.102	0.163	0.158	-1	-1	-1	-1	-1	-1
MOL001388	OC1(C2C(C3C(CC1)C3(C)C)C(CC2)C)C	0.042	0.311	0.05	0.067	-1	-1	-1	-1	-1	-1
MOL001389	Oc1ccc2c(cccc2)c1N=Nc1ccc(N=Nc2ccccc2)cc1	0.435	0.149	0.968	0.765	-1	-1	1	-1	-1	-1
MOL001390	OC1(C2C(C3C(CC1)C3(C)C)C(CC2)C)C	0.042	0.311	0.05	0.067	-1	-1	-1	-1	-1	-1
MOL001391	O=C1CCC(C)(C)C(\C=C\C(=O)C)=C1C	0.868	0.839	1	0.881	1	1	1	1	1	1
MOL001392	O(C(=O)CCCCCCCCCCCCC)C	0.712	0.919	0.756	0.778	-1	1	-1	-1	1	-1
MOL001393	O=C([O-])CCCCCCCCCCCCC	0.985	0.999	0.931	0.998	1	1	1	1	1	1
MOL001394	C(CCCCCCCCC)CCCCCCCC	0.061	0.1	0	0.626	-1	-1	-1	-1	-1	-1
MOL001395	C(CCCC(CCCC(C)C)C)(CCCC(CC)C)C	0.012	0.001	0	0.002	-1	-1	-1	-1	-1	-1
MOL001396	O=C([O-])CCCCCCCCCCCCCC	0.985	0.999	0.931	0.998	1	1	1	1	1	1
MOL001397	O=C\C=C/CCCC	0.36	0.877	0.239	0.995	-1	1	-1	1	-1	-1
MOL001398	O(C(=O)CCCCCCC\C=C/C\C=C/C\C=C/CC)C	0.662	0.936	0.789	0.898	-1	1	-1	1	1	-1
MOL001399	C(CCCCCCCCCCC)CCCCCCCCCC	0.061	0.1	0	0.626	-1	-1	-1	-1	-1	-1
MOL001400	O1C(CCC1=O)(CCCC(CCCC(CCCC(C)C)C)C)C	0.229	0.004	0	0.276	-1	-1	-1	-1	-1	-1
MOL001401	C(CCCCCCCCCCCCC)CCCCCCCCCCCC	0.061	0.1	0	0.626	-1	-1	-1	-1	-1	-1
MOL001402	C(CCCCCCCCCCCCCC)CCCCCCCCCCCCC	0.061	0.1	0	0.626	-1	-1	-1	-1	-1	-1
MOL001403	O=C(N)CCCCCCCCCCC\C=C/CCCCCCCC	0.77	0.894	0.415	0.342	-1	1	-1	-1	-1	-1
MOL001404	C(CCCCCCCCCCCCCCCCC)CCCCCCCCCCCCCCCCC	0.061	0.1	0	0.626	-1	-1	-1	-1	-1	-1
MOL001405	O1C(CO)C(O)C(O)C(O)C1OCC1OC(OC(=O)\C(=C\C=C\C(=C\C=C\C=C(\C=C\C=C(\C(OC2OC(COC3OC(CO)C(O)C(O)C3O)C(O)C(O)C2O)=O)/C)/C)\C)\C)C(O)C(O)C1O	0.261	0.051	0.245	0.841	-1	-1	-1	1	-1	-1
MOL001406	O=C([O-])\C(=C\C=C\C(=C\C=C\C=C(\C=C\C=C(\C(=O)[O-])/C)/C)\C)\C	1	1	0.175	0.995	1	1	-1	1	1	1
MOL001407	O1C(CO)C(O)C(O)C(O)C1OCC1OC(OC(=O)\C(=C\C=C\C(=C\C=C\C=C(\C=C\C=C(\C(OC2OC(CO)C(O)C(O)C2O)=O)/C)/C)\C)\C)C(O)C(O)C1O	0.261	0.051	0.245	0.841	-1	-1	-1	1	-1	-1
MOL001408	O1C(CO)C(O)C(O)C(O)C1OC1CC(C)(C)C(C=O)=C(C1)C	0.088	0.087	0	0.951	-1	-1	-1	1	-1	-1
MOL001409	OC1CC(C)(C)C(C=O)=C(C1)C	0.79	0.924	1	0.995	-1	1	1	1	1	1
MOL001410	OC1CC(C)(C)C(\C=C\C(=C\C=C\C(=C\C=C\C=C(\C=C\C=C(\C=C\C=2C(CC(O)CC=2C)(C)C)/C)/C)\C)\C)=C(C1)C	0.449	0.469	0.574	0.86	-1	-1	-1	1	-1	-1
MOL001411	O1C(COC(=O)\C=C/c2ccc(O)cc2)C(O)C(O)C(O)C1OC1=C(Oc2c(C1=O)c(O)cc(O)c2)c1cc(O)c(O)cc1	0.125	0.051	0.107	0.061	-1	-1	-1	-1	-1	-1
MOL001412	O1C(CO)C(O)C(O)C(OC2OC(C)C(O)C(O)C2O)C1Oc1ccc(cc1OC)C=1Oc2c(C(=O)C=1O)c(O)cc(O)c2	0.097	0.042	0.086	0.042	-1	-1	-1	-1	-1	-1
MOL001413	O1C(C2(O)C([O-])=C(C(=O)\C=C/c3ccc(O)cc3)C(=O)C(\C=C\3/C(=O)C(O)(C4OC(CO)C(O)C(O)C4O)C([O-])=C(C(=O)\C=C\c4ccc(O)cc4)C/3=O)=C2[O-])C(O)C(O)C(O)C1CO	0.885	0.965	0.206	0.946	1	1	-1	1	1	1
MOL001414	O1C(C2(O)C=3OC4C(OC(CO)C(O)C4O)C=3C(=O)C(C(=O)\C=C/c3ccc(O)cc3)=C2[O-])C(O)C(O)C(O)C1CO	0.833	0.99	0.032	0.746	1	1	-1	-1	1	-1
MOL001415	O1C(CO)C(O)C(O)C(O)C1OC1=C(Oc2c(C1=O)c(O)cc(O)c2)c1ccc(O)cc1	0.098	0.097	0.036	0.118	-1	-1	-1	-1	-1	-1
MOL001416	O=C1CC(C=C(C1)C)(C)C	0.115	0.367	0	0.494	-1	-1	-1	-1	-1	-1
MOL001417	O=C\C=C\CCCCC	0.409	0.62	0.44	0.995	-1	-1	-1	1	-1	-1
MOL001418	o1cc(cc1)CCC1(O)C(OC(=O)C)(C)C(=O)CC2C1(CCCC2(C)C)C	0.903	0.84	0.92	0.023	1	1	1	-1	1	1
MOL001420	O=C1CC2=CCC3C4CCC(C(CCC(C(C)C)CC)C)C4(CCC3C2(CC1)C)C	0.346	0.171	0.97	0.444	-1	-1	1	-1	-1	-1
MOL001421	O1C2(CCC13C=COC3)C(C)C(O)C(=O)C1C2(CCCC1(C)C)C	0.903	0.767	0.854	0.297	1	-1	1	-1	1	-1
MOL001422	O1C2(CCC13C=COC3)C(C)C(=O)C(O)C1C2(CCCC1(C)C)C	0.903	0.767	0.854	0.297	1	-1	1	-1	1	-1
MOL001423	O1C(COC2OC(C)C(O)C(O)C2O)C(O)C(O)C(O)C1OC1=C(Oc2c(C1=O)c(O)cc(O)c2)c1cc(OC)c(O)cc1	0.108	0.027	0.188	0.022	-1	-1	-1	-1	-1	-1
MOL001424	O1C(COC2OC(C)C(O)C(O)C2O)C(O)C(O)C(O)C1OC1=C(Oc2c(C1=O)c(O)cc(O)c2)c1cc(OC)c(O)cc1	0.108	0.027	0.188	0.022	-1	-1	-1	-1	-1	-1
MOL001425	[O+]1=C2C(=C(O)[CH-]C(O)=C2)C(=O)C(O)=C1c1cc(OC)c(O)cc1	0.87	0.994	0.576	0.539	1	1	-1	-1	1	-1
MOL001426	o1cc(cc1)CCC1(O)C(C)C(=O)CC2C1(CCCC2(C)C)C	0.888	0.886	0.586	0.006	1	1	-1	-1	1	-1
MOL001427	[o+]1ccc(CCC2=C(C)C(=O)C(O)=C3C2(CCCC3(C)C)C)[cH-]1	0.983	0.999	0.844	0.583	1	1	1	-1	1	1
MOL001428	O1C(CO)C(O)C(O)C(O)C1Oc1c(OC)cc(O)cc1OC	0.159	0.133	0.546	0.998	-1	-1	-1	1	-1	-1
MOL001429	O(C)c1cc(O)cc(OC)c1O	0.852	0.986	0.911	0.776	1	1	1	-1	1	1
MOL001430	O1C(C)C(O)C(O)C(OC2OCC(O)C(O)C2O)C1OC1C(O)C(OC(OCCc2cc(O)c(O)cc2)C1O)CO	0.099	0.087	0.354	0.998	-1	-1	-1	1	-1	-1
MOL001431	O(C)c1cc2-c([nH+]cc2CCNC(=O)C)c[cH-]1	0.881	0.969	0.246	0.529	1	1	-1	-1	1	-1
MOL001433	o1cc(cc1)CCC1(O)C(C)C(O)C(=O)C2C(COC(=O)C)(C)C(OC(=O)C)CCC12C	0.536	0.394	0.709	0.056	-1	-1	-1	-1	-1	-1
MOL001434	[O+]1=C2C(=C(O)[CH-]C(O)=C2)C(=O)C(O)=C1c1cc(O)c(O)cc1	0.809	0.972	0.921	0.958	1	1	1	1	1	1
MOL001436	O1C(CO)C(O)C(O)C(O)C1OC1OC=CC2C1C(O)(CC2O)C	0.059	0.038	0.23	0.124	-1	-1	-1	-1	-1	-1
MOL001437	O1C=CC2C(C(O)(CC2O)C)C1O	0.206	0.118	0.164	0.002	-1	-1	-1	-1	-1	-1
MOL001438	O1C2C3C(CCCC3(C)C1=O)(C)C(O)(CCc1ccoc1)C(OC(=O)C)(C)C2=O	0.947	0.967	0.879	0.264	1	1	1	-1	1	1
MOL001439	O=C([O-])CCC\C=C/C\C=C/C\C=C/C\C=C/CCCCC	0.989	1	0.973	0.999	1	1	1	1	1	1
MOL001441	O=C([O-])CCCNC(=[NH2+])N	0.987	0.999	0.907	0.806	1	1	1	1	1	1
MOL001442	OC\C=C(\CCCC(CCCC(CCCC(C)C)C)C)/C	0.322	0.206	0	0.849	-1	-1	-1	1	-1	-1
MOL001443	OCCCCNC(=[NH2+])N	0.996	1	0.935	0.999	1	1	1	1	1	1
MOL001444	O1C2(CCC13C=COC3)C(C)C(=O)CC1C2(CCCC1(C)C)C	0.377	0.034	0.56	0.26	-1	-1	-1	-1	-1	-1
MOL001445	O(C)c1cc(cc(OC)c1O)C(OCCCCNC(=[NH2+])N)=O	0.996	0.999	1	0.997	1	1	1	1	1	1
MOL001446	O=C([O-])CCC(C)C1CCC2C3C(CCC12C)C1(C(CC3)CCCC1)C	0.967	0.992	0.882	0.997	1	1	1	1	1	1
MOL001447	O=C([O-])C12C(C3=CCC4C(CCC5C(CCCC45C)(C)C)(C)C3(CC1)C)CC(CC2)(C)C	0.957	0.998	0.99	0.997	1	1	1	1	1	1
MOL001448	O1C(CO)C(O)C(O)C(O)C1OC(=O)C12C(C3=CCC4C(CCC5C(C)(C)C(O)C(O)CC45C)(C)C3(CC1)C)C(O)C(CC2)(C)C	0.186	0.194	0.754	0.93	-1	-1	-1	1	-1	-1
MOL001449	OC1C(C2CCC3(C(CC=C4C5C(O)C(CCC5(CCC34C)C(=O)[O-])(C)C)C2(CC1O)C)C)(C)C	0.982	0.997	0.75	0.941	1	1	-1	1	1	1
MOL001450	O=C([O-])CCCCCCCCCCCCCCCCCCCCCCCCCCCCCCC	0.985	0.999	0.931	0.998	1	1	1	1	1	1
MOL001452	Oc1cc(ccc1O)C=O	0.666	0.328	0.578	1	-1	-1	-1	1	1	-1
MOL001453	Oc1cc(ccc1O)CC(OC(=O)\C=C\c1cc(O)c(O)cc1)C(=O)[O-]	1	0.99	0.921	1	1	1	1	1	1	1
MOL001454	O1c2c(OC1)cc-1c(CC[n+]3c-1cc1c(c3)c(OC)c(OC)cc1)c2	0.862	0.98	0.166	0.856	1	1	-1	1	1	1
MOL001455	O1c2c(OC1)cc1CC[NH+]3C(Cc4c(C3)c(OC)c(OC)cc4)c1c2	0.872	0.903	0.604	0.19	1	1	-1	-1	1	-1
MOL001456	OC(CC(=O)[O-])(CC(=O)[O-])C(=O)[O-]	1	1	0.969	0.925	1	1	1	1	1	1
MOL001457	O(C)c1c2c(ccc1OC)cc-1[n+](CCc3cc(OC)c(O)cc-13)c2	0.97	0.999	0.261	0.98	1	1	-1	1	1	1
MOL001458	O1c2c3c(cc-4[n+](CCc5c-4cc4OCOc4c5)c3)ccc2OC1	0.803	0.982	0.622	0.947	1	1	-1	1	1	1
MOL001459	O1c2c3c(ccc2OC1)c(c-1[n+](CCc2c-1cc1OCOc1c2)c3)C	0.79	0.915	0.52	0.982	-1	1	-1	1	1	-1
MOL001460	O1c2c3c(CC(=O)c4cc(OC)c(OC)cc4CC[NH+](C3)C)ccc2OC1	0.956	0.974	0.793	0.755	1	1	-1	-1	1	-1
MOL001461	O1c2c(OC1)cc1c(c3N(Cc4c(-c3cc1)ccc(OC)c4OC)C)c2	0.023	0.027	0	0	-1	-1	-1	-1	-1	-1
MOL001462	O1c2cc(OC)c-3c(CN(c4c-3ccc3c4cc4OCOc4c3)C)c2OC1	0.03	0.01	0	0	-1	-1	-1	-1	-1	-1
MOL001463	O1c2c3c(-c4c(N(C3)C)c3c(cc5OCOc5c3)cc4)ccc2OC1	0.021	0.002	0	0	-1	-1	-1	-1	-1	-1
MOL001464	[NH3+]CCc1[nH]cnc1	0.836	0.615	0.12	0.983	1	-1	-1	1	1	-1
MOL001465	O1c2c(OC1)cc1c(c2)C(O)C(O)C2C1[NH+](Cc1c2ccc(OC)c1OC)C	0.668	0.754	0.521	0.927	-1	-1	-1	1	1	-1
MOL001466	O1c2c(OC1)cc1C3[NH+](Cc4c(C3C(O)Cc1c2)ccc(OC)c4OC)C	0.834	0.953	0.855	0.988	1	1	1	1	1	1
MOL001467	O(C)c1c2-c3c(CC4[NH+](CCc(cc1OC)c24)C)ccc(OC)c3O	0.973	0.998	0.945	0.982	1	1	1	1	1	1
MOL001468	OC(CC(=O)[O-])C(=O)[O-]	1	1	0.98	0.972	1	1	1	1	1	1
MOL001469	O1c2c(OC1)cc1CC(O)C3C([NH+](Cc4c3ccc3OCOc34)C)c1c2OC	0.908	0.943	1	0.988	1	1	1	1	1	1
MOL001470	[NH3+]C	0.988	0.997	0.125	0.983	1	1	-1	1	1	1
MOL001471	O1c2c3c(C4C(N(C)C3=O)c3c(CC4O)cc4OCOc4c3)ccc2OC1	0.189	0.253	0	0.454	-1	-1	-1	-1	-1	-1
MOL001472	O1c2c3c(C4C([NH+](C3)C)c3c(cc5OCOc5c3)C(O)C4O)ccc2OC1	0.523	0.878	0.593	0.946	-1	1	-1	1	1	-1
MOL001473	O1C2C([NH+](CCc3c2cc2OCOc2c3)C)c2c(c3OCOc3cc2)C1OC	0.882	0.895	0.907	0.833	1	1	1	1	1	1
MOL001474	O1c2c3c(c4c([n+](c3)C)c3c(cc5OCOc5c3)cc4)ccc2OC1	0.764	0.948	0.094	0.938	-1	1	-1	1	1	-1
MOL001475	[NH+]12C(C3CC(C4[NH+](C3)CCCC4)C1)CCCC2	0.55	0.063	0.406	0.849	-1	-1	-1	1	-1	-1
MOL001476	O1c2c3c(CC4[NH+](CCc5c4cc4OCOc4c5)C3)ccc2OC1	0.727	0.927	0.801	0.652	-1	1	1	-1	1	-1
MOL001477	Oc1ccc(cc1)CC[NH3+]	0.94	0.996	0.934	0.997	1	1	1	1	1	1
MOL001478	O1c2c(OC1)cc1c(c3[n+](cc4c(c3cc1)ccc(OC)c4OC)C)c2	0.833	0.987	0.085	0.847	1	1	-1	1	1	1
MOL001479	O1c2c3c(-c4c(N(C)C3CC(=O)CC3N(c5c(-c6c3c3OCOc3cc6)ccc3c5cc5OCOc5c3)C)c3c(cc5OCOc5c3)cc4)ccc2OC1	0.174	0.016	0.141	0.008	-1	-1	-1	-1	-1	-1
MOL001480	O1C(=CC(=O)C=C1C(=O)[O-])C(=O)[O-]	0.984	0.997	0.649	0.995	1	1	-1	1	1	1
MOL001481	O1c2c3c(C4C([NH+](C3)C)c3c(CC4O)cc4OCOc4c3)ccc2OC1	0.729	0.889	0.9	0.996	-1	1	1	1	1	1
MOL001482	O1c2c(OC1)cc1c(c3[n+](cc4c(c3cc1)c(OC)cc(OC)c4OC)C)c2	0.851	0.991	0.129	0.847	1	1	-1	1	1	1
MOL001483	O1c2cc(OC)c3c4c([n+](cc3c2OC1)C)c1c(cc2OCOc2c1)cc4	0.847	0.987	0.09	0.847	1	1	-1	1	1	1
MOL001484	O1C2C(c3c1cc1OCOc1c3)COc1cc(O)ccc12	0.713	0.981	0.22	0.447	-1	1	-1	-1	-1	-1
MOL001485	O1C(C)(C)C1CC\C(=C\CC\C(=C\CC\C=C(\CC\C=C(\CC\C=C(\C)/C)/C)/C)\C)\C	0.027	0	0	0.061	-1	-1	-1	-1	-1	-1
MOL001486	O1C(CCC1=O)(CCCC(CCCC(CCCC(C)C)C)C)C	0.229	0.004	0	0.276	-1	-1	-1	-1	-1	-1
MOL001487	O=C(CCCC(CCCC(CCCC(C)C)C)C)C	0.219	0.162	0.388	0.427	-1	-1	-1	-1	-1	-1
MOL001488	OC1CC2=CCC3C4CCC(C(CCC(C(C)C)CC)C)C4(CCC3C2(CC1)C)C	0.239	0.293	0.966	0.738	-1	-1	1	-1	-1	-1
MOL001490	O(C(=O)c1ccccc1C(OCC(CCCC)CC)=O)CC(CCCC)CC	0.834	0.849	0.3	0.178	1	1	-1	-1	-1	-1
MOL001491	O1c2c(cc(cc2OC)CCCO)C(CO)C1c1cc(OC)c(O)cc1	0.106	0.091	0.559	0.954	-1	-1	-1	1	-1	-1
MOL001492	O(C(=O)CCCCCCCCCCCCCCCCCCC)CC	0.822	0.885	0.623	0.778	1	1	-1	-1	1	-1
MOL001493	O(C(=O)CCCCCCCCCCCCCCCC)CC	0.822	0.885	0.623	0.778	1	1	-1	-1	1	-1
MOL001494	O(C(=O)CCCCCCC\C=C/C\C=C/CCCCC)CC	0.881	0.974	0.815	0.898	1	1	1	1	1	1
MOL001495	O(C(=O)CCCCCCC\C=C\C\C=C\C\C=C\CC)CC	0.757	0.715	0.86	0.898	-1	-1	1	1	1	-1
MOL001496	O(C(=O)CCCCCCCCCCCCC)CC	0.822	0.885	0.623	0.778	1	1	-1	-1	1	-1
MOL001497	O(C(=O)CCCCCCCCCCCCCC)CC	0.822	0.885	0.623	0.778	1	1	-1	-1	1	-1
MOL001498	O(C(=O)CCCCCCCCCCCCCCCCC)CC	0.822	0.885	0.623	0.778	1	1	-1	-1	1	-1
MOL001499	O(C(=O)CCCCCCCCCCCCCCCCCCCCCCC)CC	0.822	0.885	0.623	0.778	1	1	-1	-1	1	-1
MOL001500	O1C2(C(=CC1=O)C(CC(O)C2)(C)C)C	0.728	0.92	0.37	0.247	-1	1	-1	-1	-1	-1
MOL001501	O=C([O-])CCCCCCCCCCCCCCCC	0.985	0.999	0.931	0.998	1	1	1	1	1	1
MOL001502	C(CCCC(CCCC(C=C)=C)C)(CCCC(C)C)C	0.016	0.002	0	0.002	-1	-1	-1	-1	-1	-1
MOL001503	C(CCCC(CCCC(C)=C=C)C)(CCCC(C)C)C	0.016	0.002	0	0.001	-1	-1	-1	-1	-1	-1
MOL001504	OC\C=C(\CCCC(CCCC(CCCC(C)C)C)C)/C	0.322	0.206	0	0.849	-1	-1	-1	1	-1	-1
MOL001505	O(C(=O)\C=C\c1cc(O)c(O)cc1)C1CCC2(C(CCC3(C2CCC2C4C(CCC23C)(CCC4C(C)=C)C(=O)[O-])C)C1(C)C)C	1	1	1	1	1	1	1	1	1	1
MOL001506	C(=C\CC\C(=C\CC\C=C(\CC\C=C(\CC\C=C(\C)/C)/C)/C)\C)(/CC\C=C(\C)/C)\C	0.024	0.003	0	0.004	-1	-1	-1	-1	-1	-1
MOL001507	O=C1CCC2(C3C(C4CCC(C(CCC(C(C)C)CC)C)C4(CC3)C)CCC2=C1)C	0.346	0.171	0.97	0.923	-1	-1	1	1	-1	-1
MOL001508	OC1CCC2(C(CCC3(C2CCC2C4C(C)C(CCC4(CCC23C)C)=C)C)C1(C)C)C	0.121	0.384	0.618	0.623	-1	-1	-1	-1	-1	-1
MOL001509	O=C(\C=C\C1C(CCC=C1C)(C)C)C	0.135	0.031	0.686	0.923	-1	-1	-1	1	-1	-1
MOL001510	OC1CC2=CCC3C4CCC(C(CCC(C(C)C)C)C)C4(CCC3C2(CC1)C)C	0.247	0.211	0.945	0.738	-1	-1	1	-1	-1	-1
MOL001511	O1C(CO)C(O)C(O)C(O)C1Oc1cc2CC(/[N+](/c2cc1O)=C\C=C\1/CC(NC(=C/1)C(=O)[O-])C(=O)[O-])C(=O)[O-]	0.844	0.925	0.621	0.829	1	1	-1	1	1	1
MOL001512	Oc1cc2CC(/[N+](/c2cc1O)=C/C=C\1/CC(NC(=C/1)C(=O)[O-])C(=O)[O-])C(=O)[O-]	0.652	0.579	0.464	0.059	-1	-1	-1	-1	-1	-1
MOL001513	O1C(C(=O)[O-])C(O)C(O)C(O)C1OC1C(O)C(O)C(OC1Oc1cc2CC(/[N+](/c2cc1O)=C\C=C\1/CC(NC(=C/1)C(=O)[O-])C(=O)[O-])C(=O)[O-])CO	0.844	0.925	0.621	0.829	1	1	-1	1	1	1
MOL001514	O1C(COC(=O)\C=C\c2cc(OC)c(O)cc2)C(O)C(O)C(O)C1Oc1cc2\[N+](=C\C=C/3\CC(NC(=C\3)C(=O)[O-])C(=O)[O-])\C(Cc2cc1O)C(=O)[O-]	0.619	0.717	0.354	0.941	-1	-1	-1	1	1	-1
MOL001515	O1C(CO)C(O)C(O)C(O)C1Oc1cc2\[N+](=C\C=C\3/CC(NC(=C/3)C(=O)[O-])C(=O)[O-])\C(Cc2cc1O)C(=O)[O-]	0.844	0.925	0.621	0.829	1	1	-1	1	1	1
MOL001516	O1c2c(C(=O)C(O)=C1c1ccc(O)cc1)c(O)c1OCOc1c2	0.602	0.893	0.107	0.429	-1	1	-1	-1	-1	-1
MOL001517	O1C(CO)C(O)C(O)C(O)C1Oc1cc2N(\C=C\C=3CC(N=C(C=3)C(=O)[O-])C(=O)[O-])C(Cc2cc1O)C(=O)[O-]	0.802	0.944	0.324	0.957	1	1	-1	1	1	1
MOL001518	O=C([O-])C1N(C/C(/C1)=C/C(/O)=C/O)\C=C\C=1CC(N=C(C=1)C(=O)[O-])C(=O)[O-]	0.832	0.814	0.703	0.866	1	1	-1	1	1	1
MOL001519	O1C(COC(=O)\C=C\c2ccc(O)cc2)C(O)C(O)C(O)C1Oc1cc2N(\C=C\C=3CC(N=C(C=3)C(=O)[O-])C(=O)[O-])C(Cc2cc1O)C(=O)[O-]	0.655	0.795	0.136	0.912	-1	-1	-1	1	1	-1
MOL001520	O1C(COC(=O)\C=C\c2cc(OC)c(O)cc2)C(O)C(O)C(O)C1Oc1cc2N(\C=C\C=3CC(N=C(C=3)C(=O)[O-])C(=O)[O-])C(Cc2cc1O)C(=O)[O-]	0.54	0.775	0.218	0.96	-1	-1	-1	1	1	-1
MOL001521	OC1C(C(=O)[O-])C2(C(CCC3(C2CCC2C4C(CCC23C)(CCC4C(C)=C)C(=O)[O-])C)C1(C)C)C	1	1	1	0.998	1	1	1	1	1	1
MOL001522	O(C)c1cc2c(cc1O)C([NH2+]CC2)Cc1ccc(O)cc1	0.982	0.975	0.696	0.982	1	1	-1	1	1	1
MOL001523	P1(OC2C(OC(n3c4ncnc(N)c4nc3)C2O)CO1)(OCOC(=O)C)=O	0.994	1	1	1	1	1	1	1	1	1
MOL001524	O1C(CO)C(O)C(O)C(O)C1OC1CC2=CCC3C4CCC(C(CCC(C(C)C)CC)C)C4(CCC3C2(CC1)C)C	0.237	0.366	0.847	0.389	-1	-1	1	-1	-1	-1
MOL001525	OC1CC2=CCC3C4CCC(C(CCC(C(C)C)CC)C)C4(CCC3C2(CC1)C)C	0.239	0.293	0.966	0.738	-1	-1	1	-1	-1	-1
MOL001526	O1C(COC2OC(CO)C(O)C(O)C2O)C(O)C(O)C(OC2OCC(O)C(O)C2O)C1OC1C(OC2OC(C)C(O)C(O)C2O)C(OCC1O)OC1CCC2(C(CCC3(C2CCC2C34CC3(OC(CC(O)(C23)C)\C=C(\C)/C)OC4)C)C1(C)C)C	0.152	0.127	0.542	0.685	-1	-1	-1	-1	-1	-1
MOL001527	O1C23OCC4(C(C2C(O)(CC1\C=C(\C)/C)C)CCC1C2(C(CCC14C)C(C)(C)C(O)CC2)C)C3	0.378	0.344	0.804	0.205	-1	-1	1	-1	-1	-1
MOL001528	O1C(CO)C(O)C(O)C(OC2OCC(O)C(O)C2O)C1OC1C(OC2OC(C)C(O)C(O)C2O)C(OCC1O)OC1CCC2(C(CCC3(C2CCC2C3CC34OC(OC3)(CC(O)(C24)C)\C=C(\C)/C)C)C1(C)C)C	0.147	0.218	0.41	0.685	-1	-1	-1	-1	-1	-1
MOL001529	O1C23C(C4C(C2)C2(C(CC4)C4(C(CC2)C(C)(C)C(O)CC4)C)C)C(O)(CC1(OC3)\C=C(\C)/C)C	0.204	0.485	0.695	0.205	-1	-1	-1	-1	-1	-1
MOL001530	O(C)c1c-2c3C([NH+](CCc3cc1O)C)Cc1c-2cccc1	0.975	0.996	0.948	0.982	1	1	1	1	1	1
MOL001531	O(C)c1c-2c3C([NH+](CCc3cc1OC)C)Cc1c-2cccc1	0.713	0.465	0.765	0.19	-1	-1	-1	-1	-1	-1
MOL001532	OC1CC2=CCC3C4CCC(C(CCC(C(C)C)CC)C)C4(CCC3C2(CC1)C)C	0.239	0.293	0.966	0.738	-1	-1	1	-1	-1	-1
MOL001533	O1c2ccc(\C=C\NC(=O)C(NC(=O)C(NC(=O)C([NH+](C)C)Cc3ccccc3)C1C(C)C)CC(C)C)cc2	0.594	0.306	0.917	0.588	-1	-1	1	-1	1	-1
MOL001534	O1c2ccc(\C=C\NC(=O)C(NC(=O)C(NC(=O)C([NH2+]C)Cc3ccccc3)C1C(C)C)CC(C)C)cc2	0.74	0.892	0.702	0.588	-1	1	-1	-1	1	-1
MOL001535	O1c2ccc(cc2)C(OC)CNC(=O)C(NC(=O)C(NC(=O)C([NH+](C)C)Cc2ccccc2)C1C(C)C)CC(C)C	0.9	0.961	1	0.114	1	1	1	-1	1	1
MOL001536	O1c2ccc(\C=C\NC(=O)C(NC(=O)C(NC(=O)C([NH+](C)C)Cc3ccccc3)C1C(C)C)C(O)CC(C)C)cc2	0.954	0.93	1	0.99	1	1	1	1	1	1
MOL001537	O1c2ccc(cc2)C(O)CNC(=O)C(NC(=O)C(NC(=O)C([NH+](C)C)Cc2ccccc2)C1C(C)C)CC(C)C	0.979	0.998	1	0.993	1	1	1	1	1	1
MOL001538	O(C(C(C)C)C(NC(=O)C([NH+](C)C)Cc1ccccc1)C(=O)NC(CC(C)C)C(=O)N)c1ccc(cc1)C=O	0.738	0.887	1	0.999	-1	1	1	1	1	1
MOL001539	O1c2ccc(\C=C\NC(=O)C(NC(=O)C(NC(=O)\C=C\c3ccccc3)C1C(C)C)CC(C)C)cc2	0.065	0.002	0.391	0.013	-1	-1	-1	-1	-1	-1
MOL001540	O1C(C(OC2OC(CO)C(O)C(O)C2O)C(O)C(O)C1CO)c1c(O)c2c(OC(=CC2=O)c2ccc(O)cc2)cc1OC	0.073	0.064	0.091	0.062	-1	-1	-1	-1	-1	-1
MOL001541	O1C(C(O)C(O)C(O)C1CO)c1c(O)c2c(OC(=CC2=O)c2ccc(O)cc2)cc1OC	0.077	0.033	0.026	0.017	-1	-1	-1	-1	-1	-1
MOL001542	O1C(C(O)C(O)C(O)C1CO)c1c(O)c2c(OC(=CC2=O)c2ccc(O)cc2)cc1OC	0.077	0.033	0.026	0.017	-1	-1	-1	-1	-1	-1
MOL001543	O1C(C(O)C(O)C(O)C1CO)c1c(O)c(c2OC(=CC(=O)c2c1O)c1ccc(O)cc1)C1OC(CO)C(O)C(O)C1O	0.088	0.093	0.219	0.106	-1	-1	-1	-1	-1	-1
MOL001544	O1C(C(O)C(O)C(OC2OC(CO)C(O)C(O)C2O)C1CO)c1c(O)c2c(OC(=CC2=O)c2ccc(O)cc2)cc1OC	0.073	0.064	0.091	0.062	-1	-1	-1	-1	-1	-1
MOL001545	O1C(C(O)C(O)C(O)C1CO)c1c(O)c2c(OC(=CC2=O)c2ccc(O)cc2)cc1OC	0.077	0.033	0.026	0.017	-1	-1	-1	-1	-1	-1
MOL001546	O(C)c1c2-c3c4C([N+](CCc4cc(O)c3O)(C)C)Cc2ccc1OC	0.856	0.983	0.936	1	1	1	1	1	1	1
MOL001547	O1C(C(OC2OC(COC(=O)\C=C\c3cc(OC)c(O)cc3)C(O)C(O)C2O)C(O)C(O)C1CO)c1c(cc2OC(=CC(=O)c2c1O)c1ccc(O)cc1)C	0.132	0.058	0.196	0.06	-1	-1	-1	-1	-1	-1
MOL001548	O1C(C2CC3=C(OC(=CC3=O)c3ccc(O)cc3)C=C2OC)C(OC2OC(COC(=O)\C=C\c3cc(OC)c(O)c(OC)c3)C(O)C(O)C2O)C(O)C(O)C1CO	0.049	0.053	0.083	0.64	-1	-1	-1	-1	-1	-1
MOL001549	OC1C(C2CCC3(C(CC=C4C5C(CCC34C)(CCC5C(C)=C)C(=O)[O-])C2(CC1O)C)C)(C)C	0.988	0.999	0.915	0.941	1	1	1	1	1	1
MOL001550	O1C2C(N(CC2)C(=O)C(NC(=O)C([NH+](C)C)Cc2ccccc2)C(CC)C)C(=O)NC(C(CC)C)C(=O)N\C=C/c2ccc1cc2	0.792	0.515	0.159	0.896	-1	-1	-1	1	1	-1
MOL001551	OC1CCC2(C(CCC3(C2CCC2C4C(CCC23C)(CCC4C(C)=C)CO)C)C1(C)C)C	0.333	0.1	0.056	0.814	-1	-1	-1	1	-1	-1
MOL001552	O(C(=O)C(CO)c1ccccc1)C1CC2[NH+](C(C1)CC2)C	1	1	0.999	0.998	1	1	1	1	1	1
MOL001553	O1C2C3[NH+](C(CC(OC(=O)C(CO)c4ccccc4)C3)C12)C	0.997	1	0.982	0.999	1	1	1	1	1	1
MOL001554	O1C2C3[NH+](C(CC(OC(=O)C(CO)c4ccccc4)C3)C12)C	0.997	1	0.982	0.999	1	1	1	1	1	1
MOL001555	O1CC2C(COC2c2cc(OC)c(OC)cc2)C1c1cc(OC)c(OC)cc1	0.051	0.001	0.269	0	-1	-1	-1	-1	-1	-1
MOL001556	C=1/CCC(C2C(CC\C=1\C)C(C2)(C)C)=C	0.002	0	0	0.004	-1	-1	-1	-1	-1	-1
MOL001557	C12C(CCCC1)CCCC2	0.013	0.006	0	0.008	-1	-1	-1	-1	-1	-1
MOL001558	O1CC2C(COC2c2cc3OCOc3cc2)C1c1cc2OCOc2cc1	0.172	0.45	0.554	0.001	-1	-1	-1	-1	-1	-1
MOL001559	O1c2cc(ccc2OC1)\C=C\C=C\C(=O)NCC(C)C	0.263	0.008	0.815	0.002	-1	-1	1	-1	-1	-1
MOL001560	O1c2cc(ccc2OC1)\C=C/CCCC\C=C\C(=O)N1CCCCC1	0.018	0.001	0	0.001	-1	-1	-1	-1	-1	-1
MOL001561	O1c2cc(ccc2OC1)\C=C/CC\C=C\C=C\C(=O)N1CCCCC1	0.018	0.001	0	0.001	-1	-1	-1	-1	-1	-1
MOL001562	C(CCCCCCCCC)CCCCCCCC=C	0.046	0.032	0	0.004	-1	-1	-1	-1	-1	-1
MOL001563	O1c2cc(ccc2OC1)\C=C/CCCC\C=C\C=C\C(=O)N1CCCCC1	0.018	0.001	0	0.001	-1	-1	-1	-1	-1	-1
MOL001564	[NH2+]1CCCCC1	0.266	0.887	0.793	0.909	-1	1	-1	1	1	-1
MOL001565	C(CCCCCCCC)CCCCCCC=C	0.046	0.032	0	0.004	-1	-1	-1	-1	-1	-1
MOL001566	C12C(CCC3=CCCC(C)C13C)C2(C)C	0.025	0.004	0	0.004	-1	-1	-1	-1	-1	-1
MOL001567	O(C)c1cc(OC)ccc1C	0.345	0.596	0.192	0.019	-1	-1	-1	-1	-1	-1
MOL001568	O=C1c2c(cccc2)C(C)C1=[N+]=N	0.917	0.997	0.942	0.904	1	1	1	1	1	1
MOL001569	c1ccccc1C(CCCCCCCC)CC	0.014	0.005	0	0.001	-1	-1	-1	-1	-1	-1
MOL001570	C/1=C/C\C(=C/C\C=C(/CCC\1(C)C)\C)\C	0.005	0	0	0.004	-1	-1	-1	-1	-1	-1
MOL001571	O=C1N=C(NC(C(CC)C)C(=O)[O-])C=CN1	0.443	0.879	0.255	0.964	-1	1	-1	1	-1	-1
MOL001572	C(=C\CCCCCCC)/CCCCCCCC	0.063	0.111	0	0.004	-1	-1	-1	-1	-1	-1
MOL001573	O(C(=O)CCc1ccccc1)C	0.376	0.187	0.421	0.52	-1	-1	-1	-1	-1	-1
MOL001574	O=C1CC2CCC(C1)C=C2	0.065	0.266	0	0.687	-1	-1	-1	-1	-1	-1
MOL001575	O(C(=O)C)C1(C23C(CC1)C(C(C2)C(CC3)C)(C)C)C	0.176	0.16	0	0.087	-1	-1	-1	-1	-1	-1
MOL001576	C1C2C(CCC1C)CCCC2	0.018	0.006	0	0.003	-1	-1	-1	-1	-1	-1
MOL001577	O=C1N2C(CC3C1CCCC3)CCCC2	0.03	0.001	0	0.018	-1	-1	-1	-1	-1	-1
MOL001578	O=C(C)c1ccccc1	0.28	0.726	0.694	0.347	-1	-1	-1	-1	-1	-1
MOL001579	C/1=C/CC(CCC(CCC\1C)C(C)C)C	0.005	0	0	0.002	-1	-1	-1	-1	-1	-1
MOL001580	O1c2cc(ccc2OC1)C=O	0.563	0.853	0.951	0.997	-1	1	1	1	1	1
MOL001581	O(C(=O)CC(C)C)CC(C)C	0.682	0.599	0.524	0.442	-1	-1	-1	-1	1	-1
MOL001582	O1C23C4(CC(CC4)C2(C)C)C(CCC13)(C)C	0.014	0.001	0	0.001	-1	-1	-1	-1	-1	-1
MOL001583	O=C1c2c(cccc2)C(=O)C=C1[O-]	0.982	0.998	1	0.991	1	1	1	1	1	1
MOL001584	O(C(CC\C=C(\C)/C)(C=C)C)C(=O)CC	0.547	0.613	0.791	0.898	-1	-1	-1	1	1	-1
MOL001585	O=CCCCCCCC\C=C/CCCCCCC=C	0.414	0.387	0	0.999	-1	-1	-1	1	-1	-1
MOL001586	O(C)c1ccc(OC)cc1NC(=O)c1ccc(OC)cc1	0.663	0.289	0.623	0.021	-1	-1	-1	-1	-1	-1
MOL001587	O(C)c1cc(ccc1O)CC\C=C\C(=O)N1CCCCC1	0.084	0.021	0	0.011	-1	-1	-1	-1	-1	-1
MOL001588	O=C(NCC(C)C)\C=C\C=C\CC\C=C\CCCCCCCCCCC	0.609	0.218	0.201	0.03	-1	-1	-1	-1	-1	-1
MOL001589	O=C(NCC(C)C)\C=C\C=C\CCCCCCCCCCCCCCC	0.609	0.218	0.201	0.03	-1	-1	-1	-1	-1	-1
MOL001590	O=C(NCC(C)C)\C=C\C=C\CCCC	0.521	0.115	0.194	0.03	-1	-1	-1	-1	-1	-1
MOL001591	Oc1ccc(N)cc1C	0.688	0.798	1	0.807	-1	-1	1	1	1	-1
MOL001592	O1c2cc(ccc2OC1)\C=C\C=C\C(=O)N1CCCCC1	0.024	0.001	0	0.001	-1	-1	-1	-1	-1	-1
MOL001593	O=C/1C=C(CC\C\1=C(/C)\C)C	0.14	0.085	0	0.695	-1	-1	-1	-1	-1	-1
MOL001594	O1C2c3c(OCC2(O)c2c1cc1OCOc1c2)cc(OC)cc3	0.605	0.927	0.56	0.04	-1	1	-1	-1	1	-1
MOL001595	O1c2cc(O)ccc2OC1	0.772	0.925	0.904	0.169	-1	1	1	-1	1	-1
MOL001596	C(CCCCCC=C)CCCCC=C	0.057	0.06	0	0.008	-1	-1	-1	-1	-1	-1
MOL001597	C12C(C3C(CC1)CCCC3)CCCC2C	0.018	0.006	0	0.003	-1	-1	-1	-1	-1	-1
MOL001598	O1CC23C4C5(C(C(=CC(=O)C5O)C)C(OC(=O)\C(=C\C)\C)C2OC(=O)C(OC(=O)C)C3C(C)C(O)C14O)C	0.234	0.39	0.083	0.004	-1	-1	-1	-1	-1	-1
MOL001599	OC1(C2C(C=C(CC2)C)C(CC1)(C)C)C	0.072	0.182	0.619	0.195	-1	-1	-1	-1	-1	-1
MOL001600	C12C3C(CC=C1C)C2(CCC3C(C)C)C	0.003	0	0	0.018	-1	-1	-1	-1	-1	-1
MOL001601	O1CC(C2=C1c1c(c3c(cc1)C(=CCC3)C)C(=O)C2=O)C	0.454	0.211	0.666	0.399	-1	-1	-1	-1	-1	-1
MOL001602	C12C(=CCC(=C1)C)C(CCC2C(C)C)C	0.009	0.001	0	0.002	-1	-1	-1	-1	-1	-1
MOL001603	O(C)c1cc(ccc1O)\C=C\C(=O)CC(=O)\C=C/c1ccc(O)cc1	0.891	0.945	0.83	0.861	1	1	1	1	1	1
MOL001604	O1C(C)(C)C1CCC(O)(C=C)C	0.365	0.094	0	0.45	-1	-1	-1	-1	-1	-1
MOL001605	O=C1CC2C(CC1)CCCC2	0.06	0.033	0	0.729	-1	-1	-1	-1	-1	-1
MOL001606	C1C2(C(CCC1C(C)=C)=CCCC2C)C	0.026	0.003	0	0.002	-1	-1	-1	-1	-1	-1
MOL001607	OC1CC2=CCC3C4CCC(C(CCC(C(C)C)CC)C)C4(CCC3C2(CC1)C)C	0.239	0.293	0.966	0.738	-1	-1	1	-1	-1	-1
MOL001608	C=1C(C(C)=C)C(CCC=1C(C)C)(C=C)C	0.016	0.001	0	0.002	-1	-1	-1	-1	-1	-1
MOL001609	C=1/CCCCCCCC\C=1\C	0.017	0	0	0.005	-1	-1	-1	-1	-1	-1
MOL001610	O1c2cc(ccc2OC1)\C=C/C=C/C(=O)NCCCC\C=C\CCCC(C)C	0.264	0.003	0.819	0.003	-1	-1	1	-1	-1	-1
MOL001611	O1c2cc(ccc2OC1)CC\C=C\C(=O)NCC(C)C	0.235	0.002	0.729	0.003	-1	-1	-1	-1	-1	-1
MOL001612	O1c2cc(ccc2OC1)C(=O)[O-]	0.987	1	0.959	0.887	1	1	1	1	1	1
MOL001614	O1c2cc(ccc2OC1)\C=C\CC\C=C\C=C\C=C\C(=O)NCC(C)C	0.237	0.002	0.799	0.003	-1	-1	-1	-1	-1	-1
MOL001615	C1CCCCCCCCCCCCCC1	0.038	0.334	0	0.437	-1	-1	-1	-1	-1	-1
MOL001616	O1c2cc(ccc2OC1)\C=C/CCCC\C=C\C(=O)N1CCCC1	0.033	0.001	0.16	0.001	-1	-1	-1	-1	-1	-1
MOL001617	O(C)c1cc(ccc1O)\C=C\CCCCCC\C=C\C=C\C(=O)NCC(C)C	0.888	0.741	1	0.399	1	-1	1	-1	1	-1
MOL001618	O=C(NCC(C)C)\C=C\C=C\CCCCC	0.589	0.132	0.48	0.03	-1	-1	-1	-1	-1	-1
MOL001619	C(CCCCCCCCC)CCCCCCCCC	0.061	0.1	0	0.626	-1	-1	-1	-1	-1	-1
MOL001620	C(CCCCCCC)CCCCCC=C	0.046	0.032	0	0.004	-1	-1	-1	-1	-1	-1
MOL001621	O1c2cc(ccc2OC1)\C=C\CCCCCCCCC	0.161	0.02	0.232	0.02	-1	-1	-1	-1	-1	-1
MOL001622	C(CCCCCC=C)CCCCCC	0.046	0.032	0	0.004	-1	-1	-1	-1	-1	-1
MOL001623	O1C(CO)C(O)C(O)C(O)C1Oc1cc(O)cc(O)c1C(=O)CCc1ccc(O)cc1	0.171	0.29	0.522	0.8	-1	-1	-1	-1	-1	-1
MOL001624	Oc1cc(O)cc(O)c1C(=O)CCc1ccc(O)cc1	0.905	0.882	0.91	0.966	1	1	1	1	1	1
MOL001625	O(C(=O)CCCCCCCCC)C12C(C3C=C(CC4(O)C(C=C(C)C4=O)C3(O)C(C)C1OC(=O)\C(=C\C)\C)CO)C2(C)C	0.575	0.939	0.936	0.691	-1	1	1	-1	1	-1
MOL001626	O1CC2(OC(=O)C)C(COC2Oc2cc3OCOc3cc2)C1c1cc2OCOc2cc1OC	0.269	0.237	0.514	0.157	-1	-1	-1	-1	-1	-1
MOL001627	O(C(=O)\C(=C\C)\C)C1CC2[NH+](C(C1)CC2)C	0.98	0.998	0.986	0.996	1	1	1	1	1	1
MOL001628	O1c2c(C=CC1(C)C)c(O)c(cc2)C(=O)CCc1cc(O)c(O)cc1	0.825	0.751	0.896	0.911	1	-1	1	1	1	1
MOL001629	O=C([O-])\C=C\C	0.982	1	0.777	0.995	1	1	-1	1	1	1
MOL001630	O1C(CO)C(O)C(O)C1N1C2=NC(=O)NC(N)=C2N=C1	0.793	0.497	1	0.989	-1	-1	1	1	1	-1
MOL001631	O=C([O-])CCCCCCCCCCC\C=C/CCCCCCCC	0.989	1	0.973	0.999	1	1	1	1	1	1
MOL001632	Oc1nc(N)c2[nH]cnc2n1	0.137	0.004	0.192	0.156	-1	-1	-1	-1	-1	-1
MOL001633	OC12C(C3C=C(CC4C(C=C(C)C4=O)C3(O)C(C)C1O)CO)C2(C)C	0.04	0.122	0.068	0.016	-1	-1	-1	-1	-1	-1
MOL001634	O(C(=O)CCCCCCCCC)C12C(C3C=C(CC4(O)C(C=C(C)C4=O)C3(O)C(C)C1OC(=O)C)CO)C2(C)C	0.575	0.939	0.936	0.691	-1	1	1	-1	1	-1
MOL001635	O(C(=O)CCCCCCCCCCC)C12C(C3C=C(CC4(O)C(C=C(C)C4=O)C3(O)C(C)C1OC(=O)C)CO)C2(C)C	0.575	0.939	0.936	0.691	-1	1	1	-1	1	-1
MOL001636	O(C(=O)CCCCCCCCCCC)C12C(C3C=C(CC4(O)C(C=C(C)C4=O)C3(O)C(C)C1OC(=O)CCC)CO)C2(C)C	0.575	0.939	0.936	0.691	-1	1	1	-1	1	-1
MOL001637	O(C(=O)CCCCCCCCCCC)C12C(C3C=C(CC4(O)C(C=C(C)C4=O)C3(O)C(C)C1OC(=O)\C(=C\C)\C)CO)C2(C)C	0.575	0.939	0.936	0.691	-1	1	1	-1	1	-1
MOL001638	OC12C(C3C=C(CC4(O)C(C=C(C)C4=O)C3(O)C(C)C1O)CO)C2(C)C	0.04	0.138	0.079	0.016	-1	-1	-1	-1	-1	-1
MOL001639	O=C([O-])\C(=C\C)\C	0.98	0.999	0	0.995	1	1	-1	1	1	1
MOL001640	O=C([O-])CCCCCCCCC	0.985	0.999	0.931	0.998	1	1	1	1	1	1
MOL001641	O(C(=O)CCCCCCC\C=C/C\C=C/CCCCC)C	0.798	0.978	0.887	0.898	-1	1	1	1	1	1
MOL001642	O1C(CO)C(O)C(O)C1n1c2NC(=O)N=C(N)c2nc1	0.958	0.945	1	0.989	1	1	1	1	1	1
MOL001643	O1c2c(OC1)ccc(CC=C)c2OC	0.312	0.281	0.946	0.005	-1	-1	1	-1	-1	-1
MOL001644	O=CCCCCCCCCCCC	0.539	0.723	0.107	0.999	-1	-1	-1	1	1	-1
MOL001645	O(C(=O)C)CCCCCCCC\C=C\C\C=C\CCCCC	0.881	0.974	0.815	0.898	1	1	1	1	1	1
MOL001646	O(C)c1cc2c(cc1OC)C(=O)c1c(c(ccc1)C)C2=O	0.425	0.262	0.672	0.277	-1	-1	-1	-1	-1	-1
MOL001648	O1C=C(C2C(C(=CC2)CO)C1O)C(OC)=O	0.443	0.269	0.05	0.147	-1	-1	-1	-1	-1	-1
MOL001649	Oc1cc2c(cc1C)C(=O)c1c(cccc1)C2=O	0.944	0.973	1	0.897	1	1	1	1	1	1
MOL001650	O1C(CO)C(O)C(O)C(O)C1OC1OC=C(C2C1C(=CC2OC(=O)\C=C/c1ccc(O)cc1)CO)C(OC)=O	0.107	0.031	0.008	0.582	-1	-1	-1	-1	-1	-1
MOL001651	O1C=C(C2C(C(=CC2OC(=O)\C=C/c2ccc(O)cc2)CO)C1O)C(OC)=O	0.487	0.175	0.023	0.469	-1	-1	-1	-1	-1	-1
MOL001652	O1C(CO)C(O)C(O)C(O)C1OC1OC=C2C3C1C(=CC3OC2=O)COC(=O)C	0.286	0.074	0.022	0.729	-1	-1	-1	-1	-1	-1
MOL001653	O1C=C2C3C(C(=CC3OC2=O)COC(=O)C)C1O	0.91	0.763	0.222	0.114	1	-1	-1	-1	-1	-1
MOL001654	O1C(CO)C(O)C(O)C(O)C1OC(=O)C12C(C3=CCC4C(CCC5C(C)(C)C(O)CCC45C)(C)C3(CC1)C)CC(CC2)(C)C	0.186	0.194	0.754	0.93	-1	-1	-1	1	-1	-1
MOL001655	OC1CCC2(C(CCC3(C2CC=C2C4CC(CCC4(CCC23C)C(=O)[O-])(C)C)C)C1(C)C)C	0.996	1	0.885	0.998	1	1	1	1	1	1
MOL001656	O1C(CO)C(O)C(O)C(O)C1OC1OC=C(C2C1C(=CC2O)CO)C(=O)[O-]	0.812	0.969	0.171	0.997	1	1	-1	1	1	1
MOL001657	O1C=C(C2C(C(=CC2O)CO)C1O)C(=O)[O-]	0.963	0.988	0.541	0.918	1	1	-1	1	1	1
MOL001658	O(C)c1ccc(cc1)\C=C\CO	0.776	0.982	0.678	0.895	-1	1	-1	1	1	-1
MOL001659	OC1CC2=CCC3C4CCC(C(\C=C\C(C(C)C)CC)C)C4(CCC3C2(CC1)C)C	0.239	0.293	0.966	0.738	-1	-1	1	-1	-1	-1
MOL001660	O(C)c1ccc(cc1)\C=C\C(=O)[O-]	0.994	1	0.975	0.98	1	1	1	1	1	1
MOL001661	O1C(CO)C(O)C(O)C(O)C1OC1OC=C(C2C1C(=CC2O)CO)C(OC)=O	0.074	0.044	0.057	0.597	-1	-1	-1	-1	-1	-1
MOL001662	O1C=C(C2C(C(=CC2O)CO)C1O)C(OC)=O	0.387	0.227	0.065	0.454	-1	-1	-1	-1	-1	-1
MOL001663	OC1CCC2(C(CCC3(C2CC=C2C4CC(CCC4(CCC23C)C(=O)[O-])(C)C)C)C1(C)C)C	0.996	1	0.885	0.998	1	1	1	1	1	1
MOL001664	O1C(CO)C(O)C(O)C(O)C1OC1OC=C(C2C1C(=CC2O)CO)C(=O)[O-]	0.812	0.969	0.171	0.997	1	1	-1	1	1	1
MOL001665	O1C=C(C2C(C(=CC2O)CO)C1O)C(=O)[O-]	0.963	0.988	0.541	0.918	1	1	-1	1	1	1
MOL001666	O1C(CO)C(O)C(O)C(O)C1OC1OC=C(C2C1C(=CC2O)CO)C(OC)=O	0.074	0.044	0.057	0.597	-1	-1	-1	-1	-1	-1
MOL001667	O1C=C(C2C(C(=CC2O)CO)C1O)C(OC)=O	0.387	0.227	0.065	0.454	-1	-1	-1	-1	-1	-1
MOL001668	O1C(CO)C(O)C(O)C(O)C1OC1OC=C(C2C1C(=CC2)CO)C(=O)[O-]	0.85	0.966	0.217	0.973	1	1	-1	1	1	1
MOL001669	O1C=C(C2C(C(=CC2)CO)C1O)C(=O)[O-]	0.965	0.995	0.488	0.87	1	1	-1	1	1	1
MOL001670	O(C)c1cc2c(cc1C)C(=O)c1c(cccc1)C2=O	0.59	0.663	0.828	0.277	-1	-1	1	-1	1	-1
MOL001671	O(C)c1c2c(cc(C)c1O)C(=O)c1c(cccc1)C2=O	0.877	0.972	0.8	0.932	1	1	-1	1	1	1
MOL001672	SCCCCCC	0.087	0.301	0	0.994	-1	-1	-1	1	-1	-1
MOL001673	o1c(ccc1C)CC	0.105	0.002	0.091	0.003	-1	-1	-1	-1	-1	-1
MOL001674	O1C(CO)C(O)C(O)C(O)C1OC1(C2C(CC1O)C(C)C(OC2)=O)C	0.193	0.09	0	0.94	-1	-1	-1	1	-1	-1
MOL001675	O1CC2C(CC(O)C2(O)C)C(C)C1=O	0.155	0.071	0.198	0.021	-1	-1	-1	-1	-1	-1
MOL001676	O(C(=O)C)C12C3C(C45C6C(CCC4OC)(C[NH+](C5C1C6OC)CC)COC)CC(C3OC(=O)c1ccc(OC)cc1)C(OC)C2	0.89	0.898	0.616	0.847	1	1	-1	1	1	1
MOL001677	O(C(=O)C)CC(NC(=O)C(NC(=O)c1ccccc1)Cc1ccccc1)Cc1ccccc1	0.375	0.018	0.662	0.308	-1	-1	-1	-1	-1	-1
MOL001678	O1CC(C(=O)c2c1cc(O)cc2O)c1cc(C\C=C(\C)/C)c(O)c(O)c1	0.043	0.003	0.285	0.918	-1	-1	-1	1	-1	-1
MOL001679	O=C1CC2(C(C2)C1C)C(C)C	0.111	0.202	0.092	0.191	-1	-1	-1	-1	-1	-1
MOL001680	O1C(CO)C(O)C(O)C(O)C1OC1OC=C(C2C1C(C)C(O)C2)C(OC)=O	0.09	0.023	0.046	0.111	-1	-1	-1	-1	-1	-1
MOL001681	O1C=C(C2C(C(C)C(O)C2)C1O)C(OC)=O	0.796	0.944	0.583	0.014	-1	1	-1	-1	1	-1
MOL001682	O1C(CO)C(O)C(O)C(O)C1OC1OC=C(C2C1C(OC(O)C2)C)C(OC)=O	0.049	0.019	0.08	0.062	-1	-1	-1	-1	-1	-1
MOL001683	O1C(C2C(CC1O)C(=COC2O)C(OC)=O)C	0.605	0.726	0.423	0.003	-1	-1	-1	-1	-1	-1
MOL001684	n1cc2c(cc(N)cc2)cc1	0.705	0.833	0.821	0.319	-1	1	1	-1	1	-1
MOL001685	O1c2c(C(=O)CC1c1c(O)cccc1O)c(O)c1c(OC(C=C1)(C)C)c2C\C=C(\C)/C	0.606	0.448	0.746	0.763	-1	-1	-1	-1	1	-1
MOL001686	O1C(CO)C(O)C(O)C(O)C1OCC=1C2C(C(CO)C(O)C2)C(OC=1)OC(=O)CC(C)C	0.11	0.016	0.051	0.49	-1	-1	-1	-1	-1	-1
MOL001687	O1C=C(C2C(C(CO)C(O)C2)C1OC(=O)CC(C)C)CO	0.254	0.087	0.371	0.29	-1	-1	-1	-1	-1	-1
MOL001689	O1c2c(C(=O)C=C1c1ccc(OC)cc1)c(O)cc(O)c2	0.5	0.775	0.993	0.56	-1	-1	1	-1	1	-1
MOL001690	OC1C(O)C(O)C(O)C(O)C1O	0.214	0.052	0.005	0.079	-1	-1	-1	-1	-1	-1
MOL001691	O1C(C(O)CO)C([O-])=C(O)C1=O	0.95	0.985	0.99	0.994	1	1	1	1	1	1
MOL001692	O1CC(O)(CO)C(O)C1O	0.04	0.119	0.093	0.542	-1	-1	-1	-1	-1	-1
MOL001694	OCC=1CCC(CC=1)C(C)=C	0.066	0.019	0	0.849	-1	-1	-1	1	-1	-1
MOL001695	O1C(CO)C(O)C(O)C(O)C1Oc1cc(O)c2c(OC(=C(O)C2=O)c2cc(O)c(O)cc2)c1	0.098	0.097	0.036	0.126	-1	-1	-1	-1	-1	-1
MOL001696	O1c2c(C(=O)C(C\C=C(\C)/C)=C1c1ccc(O)cc1O)c(O)cc1OC(C=Cc12)(C)C	0.362	0.227	0.842	0.197	-1	-1	1	-1	-1	-1
MOL001697	O(C)C1=CC23c4c(C5(C([NH+](C5)C)C2=CC1=O)C3)ccc(OC)c4O	0.932	1	0.864	0.999	1	1	1	1	1	1
MOL001698	O1C(CO)C(O)C(O)C(O)C1Oc1c2c(c(c3c1cc(OC)c(OC)c3)-c1cc3OCOc3cc1)C(OC2)=O	0.257	0.273	0.863	0.813	-1	-1	1	1	-1	-1
MOL001699	O1Cc2c(c(c3c(cc(OC)c(OC)c3)c2O)-c2cc3OCOc3cc2)C1=O	0.487	0.942	0.456	0.25	-1	1	-1	-1	-1	-1
MOL001700	O1CC2C(C(c3c(C2)cc2OCOc2c3)c2cc(OC)c(OC)c(OC)c2)C1=O	0.182	0.295	0.638	0.032	-1	-1	-1	-1	-1	-1
MOL001701	O=C1N(C)C(=O)N(c2ncn(c12)CC(O)CO)C	0.679	0.459	0.876	0.628	-1	-1	1	-1	1	-1
MOL001702	O1c2c(OC1)cc1c(c2)C(=O)c2c(cc(OC)c(OC)c2OC)C1=O	0.372	0.768	0.353	0.066	-1	-1	-1	-1	-1	-1
MOL001703	O1CC(C(O)c2cc(OC)cc(O)c2)C(CO)C1c1cc(OC)c(O)cc1	0.223	0.252	0.31	0.852	-1	-1	-1	1	-1	-1
MOL001704	OCCCCCC\C=C\CCCCCC	0.59	0.444	0.137	0.945	-1	-1	-1	1	-1	-1
MOL001705	O(C(=O)CC(C)C)C\C=C(\CC\C=C(\C)/C)/C	0.752	0.745	0.567	0.465	-1	-1	-1	-1	1	-1
MOL001706	OC(C=C)(C\C=C\C(O)(C)C)C	0.578	0.368	0	0.467	-1	-1	-1	-1	-1	-1
MOL001707	O=C(\C=C\C1C(CCC=C1C)(C)C)C	0.135	0.031	0.686	0.923	-1	-1	-1	1	-1	-1
MOL001708	O1CC2C(C(c3c(cc4OCOc4c3)C2=O)c2cc(OC)c(OC)c(OC)c2)C1=O	0.2	0.546	0.607	0.339	-1	-1	-1	-1	-1	-1
MOL001709	O(C(=O)\C=C\C=C\CCCCCCCCCCC)C	0.648	0.925	0.803	0.596	-1	1	1	-1	1	-1
MOL001710	O1CC2C(C(c3c(cc4OCOc4c3)C2O)c2cc(OC)c(OC)c(OC)c2)C1=O	0.421	0.849	0.403	0.874	-1	1	-1	1	-1	-1
MOL001711	OCCC(CCCC(CCCC(C)C)C)C	0.329	0.333	0	0.854	-1	-1	-1	1	-1	-1
MOL001712	O1C(CO)C(O)C(O)C(O)C1OC1C2C(C(c3c1cc1OCOc1c3)c1cc(OC)c(OC)c(OC)c1)C(OC2)=O	0.22	0.107	0.928	0.781	-1	-1	1	-1	-1	-1
MOL001713	O1CC2C(C(c3c(cc4OCOc4c3)C2O)c2cc(OC)c(OC)c(OC)c2)C1=O	0.421	0.849	0.403	0.874	-1	1	-1	1	-1	-1
MOL001714	O1CC2C(C(c3c(cc4OCOc4c3)C2O)c2cc(OC)c(OC)c(OC)c2)C1=O	0.421	0.849	0.403	0.874	-1	1	-1	1	-1	-1
MOL001715	O1CC2C(C(c3c(cc4OCOc4c3)C2=O)c2cc(OC)c(OC)c(OC)c2)C1=O	0.2	0.546	0.607	0.339	-1	-1	-1	-1	-1	-1
MOL001716	O1CC2C(C(c3c(cc4OCOc4c3)C2O)c2cc(OC)c(O)c(OC)c2)C1=O	0.313	0.824	0.673	0.981	-1	1	-1	1	1	-1
MOL001717	O1CC2C(C(c3c(C2)c(O)c2OCOc2c3)c2cc(OC)c(OC)c(OC)c2)C1=O	0.537	0.92	0.654	0.518	-1	1	-1	-1	1	-1
MOL001718	OC1(CC(CCC1)C)C	0.13	0.765	0.376	0.169	-1	-1	-1	-1	-1	-1
MOL001719	O1C(CCC1C(O)(C)C)(C=C)C	0.254	0.221	0	0.007	-1	-1	-1	-1	-1	-1
MOL001720	Oc1c2c([nH]cc2C=O)ccc1	0.123	0.022	0.144	0.989	-1	-1	-1	1	-1	-1
MOL001721	O=C1CC2N(C3(CCC2)c2c(NC3=O)cccc2)C(C)=C1C(=O)[O-]	0.992	0.987	0.859	0.999	1	1	1	1	1	1
MOL001722	O1C(CO)C(O)C(O)C(O)C1OC1Oc2c(NC1=O)cccc2	0.123	0.25	0.649	0.775	-1	-1	-1	-1	-1	-1
MOL001723	O1c2c(NC(=O)C1O)cccc2	0.033	0.049	0.139	0.115	-1	-1	-1	-1	-1	-1
MOL001724	O1C(CO)C(O)C(O)C(O)C1OC1Oc2c(N([O-])C1=O)cccc2	0.899	0.99	0.729	1	1	1	-1	1	1	1
MOL001725	O1c2c(N([O-])C(=O)C1O)cccc2	0.946	0.995	0.214	0.972	1	1	-1	1	1	1
MOL001726	O1CC2C(COC2c2cc(OC)c(O)cc2)C1c1cc(OC)c(OC2CCC(O)C(O)C2OC2CCC(O)(CO)C2O)cc1	0.118	0.101	0.451	0.032	-1	-1	-1	-1	-1	-1
MOL001727	O1C(CO)C(O)C(O)C(O)C1Oc1cc2c(C=C(NC2=O)c2oc(cc2)CO)cc1	0.079	0.125	0.108	0.367	-1	-1	-1	-1	-1	-1
MOL001728	o1c(ccc1CO)C=1NC(=O)c2cc(O)ccc2C=1	0.1	0.048	0	0.227	-1	-1	-1	-1	-1	-1
MOL001729	Oc1c2c(cc(c1)C)C(=O)c1c(C2=O)c(O)ccc1	0.86	0.897	0.969	0.907	1	1	1	1	1	1
MOL001730	Oc1cc2[nH]ccc2cc1	0.043	0.002	0.169	0.018	-1	-1	-1	-1	-1	-1
MOL001731	O1C(CO)C(O)C(O)C(O)C1O	0.068	0.714	0.837	0.847	-1	-1	1	1	1	-1
MOL001732	OC(CO)CO	0.435	0.68	0.997	0.867	-1	-1	1	1	1	-1
MOL001733	O1c2c(c(O)c(OC)c(OC)c2)C(=O)C=C1c1cc(O)c(OC)cc1	0.594	0.89	0.956	0.56	-1	1	1	-1	1	-1
MOL001734	O1C(COC(=O)CC(=O)[O-])C(O)C(=O)C(O)C1Oc1c2c([nH]c1)cccc2	0.913	0.994	0.397	0.999	1	1	-1	1	1	1
MOL001735	O1c2c(c(O)c(OC)c(O)c2)C(=O)C=C1c1ccc(O)cc1	0.331	0.431	0.967	0.56	-1	-1	1	-1	-1	-1
MOL001736	O1c2c(C(=O)C(O)C1c1cc(O)c(O)cc1)c(O)cc(O)c2	0.173	0.022	0.953	0.478	-1	-1	1	-1	-1	-1
MOL001737	O=C([O-])c1c2c([nH]c1)cccc2	0.785	0.993	0.546	0.551	-1	1	-1	-1	1	-1
MOL001738	O=C([O-])CC(=O)[O-]	1	1	1	0.995	1	1	1	1	1	1
MOL001739	O=C([O-])CCCCCCC\C=C/CCCCCC	0.989	1	0.973	0.999	1	1	1	1	1	1
MOL001740	S=C=NCCCC(C)C	0.151	0.039	0	0.023	-1	-1	-1	-1	-1	-1
MOL001741	S=C=NCCC=C	0.215	0.74	0.246	0.122	-1	-1	-1	-1	-1	-1
MOL001742	O1CC(O)C(O)C(O)C1CO	0.053	0.075	0.395	0.836	-1	-1	-1	1	-1	-1
MOL001743	O1C(CO)C(O)C(O)C1N1C=CC(=O)NC1=O	0.951	0.861	1	0.937	1	1	1	1	1	1
MOL001744	O=C1NC(=O)NC=C1	0.139	0.005	0.351	0.025	-1	-1	-1	-1	-1	-1
MOL001745	O(C(=O)CCCCCCCCC\C=C\CCCCCC)C	0.798	0.978	0.887	0.898	-1	1	1	1	1	1
MOL001746	O=C(N)CCCCCCC\C=C/CCCCCCCC	0.77	0.894	0.415	0.342	-1	1	-1	-1	-1	-1
MOL001747	C(CCCCCCCCCCCC)CCCCCCCCCCC	0.061	0.1	0	0.626	-1	-1	-1	-1	-1	-1
MOL001748	O(C(=O)CCCCCC\C=C\CCCCCCCCC)C	0.798	0.978	0.887	0.898	-1	1	1	1	1	1
MOL001749	O(C(=O)c1ccccc1C(OCC(CCCC)CC)=O)CC(CCCC)CC	0.834	0.849	0.3	0.178	1	1	-1	-1	-1	-1
MOL001750	S(\C(=N\OS(=O)(=O)[O-])\Cc1c2c([nH]c1)cccc2)C1OC(CO)C(O)C(O)C1O	0.969	1	1	1	1	1	1	1	1	1
MOL001751	S(O\N=C(\[S-])/Cc1c2c([nH]c1)cccc2)(=O)(=O)[O-]	0.941	0.998	0.576	0.999	1	1	-1	1	1	1
MOL001752	O(C)c1cc(ccc1O)C=C	0.801	0.981	0.809	0.948	1	1	1	1	1	1
MOL001753	O1C(CO)C(O)C(O)C(O)C1Oc1ccc(cc1OC)C(O)C1COCC1Cc1cc(OC)c(O)cc1	0.253	0.13	0.425	0.921	-1	-1	-1	1	-1	-1
MOL001754	O1CC(C(O)c2cc(OC)c(O)cc2)C(C1)Cc1cc(OC)c(O)cc1	0.28	0.182	0.206	0.719	-1	-1	-1	-1	-1	-1
MOL001755	O=C1CCC2(C3C(C4CCC(C(CCC(C(C)C)CC)C)C4(CC3)C)CCC2=C1)C	0.346	0.171	0.97	0.923	-1	-1	1	1	-1	-1
MOL001756	[nH]1c2c(c3nc4c(cc13)cccc4)cccc2	0.18	0.358	0.244	0.365	-1	-1	-1	-1	-1	-1
MOL001757	O=C1NC(=Nc2nc[nH]c12)N	0.314	0.032	0.41	0.593	-1	-1	-1	-1	-1	-1
MOL001758	Oc1cc(ccc1C(=O)[O-])C(=O)[O-]	1	1	0.995	0.999	1	1	1	1	1	1
MOL001759	O(C(=O)c1c2c([nH]c1)cccc2)C	0.116	0.355	0.063	0.121	-1	-1	-1	-1	-1	-1
MOL001760	S(\C(=N\OS(=O)(=O)[O-])\CC=C)C1OC(CO)C(O)C(O)C1O	0.81	0.998	0.882	1	1	1	1	1	1	1
MOL001761	S(O\N=C(\[S-])/CC=C)(=O)(=O)[O-]	0.963	1	0.777	1	1	1	-1	1	1	1
MOL001762	O=Cc1c2c([nH]c1)cccc2	0.2	0.9	0.95	0.975	-1	1	1	1	1	1
MOL001763	Oc1ccccc1N1C=Nc2c(cccc2)C1=O	0.017	0.008	0.182	0.138	-1	-1	-1	-1	-1	-1
MOL001764	O=C1NC=Nc2c1cccc2	0.122	0.262	0.09	0.072	-1	-1	-1	-1	-1	-1
MOL001765	O(n1cc(c2c1cccc2)CC#N)C	0.016	0.009	0	0.001	-1	-1	-1	-1	-1	-1
MOL001766	Oc1cc2CC(=O)Nc2cc1	0.206	0.03	0.224	0.397	-1	-1	-1	-1	-1	-1
MOL001767	Oc1cc2N\C(=C/3\c4c(NC\3=O)cccc4)\C(=O)c2cc1	0.004	0.004	0	0.049	-1	-1	-1	-1	-1	-1
MOL001768	o1c(ccc1CO)C(=O)[O-]	1	1	0.996	0.845	1	1	1	1	1	1
MOL001769	O(CC(=O)CCCCCCCCCC)C1CC2=CCC3C4CCC(C(CCC(C(C)C)CC)C)C4(CCC3C2(CC1)C)C	0.342	0.113	1	0.115	-1	-1	1	-1	-1	-1
MOL001770	O1C(CO)C(O)C(O)C(O)C1OC1CC2=CCC3C4CCC(C(CCC(C(C)C)CC)C)C4(CCC3C2(CC1)C)C	0.237	0.366	0.847	0.389	-1	-1	1	-1	-1	-1
MOL001771	OC1CC2=CCC3C4CCC(C(CCC(C(C)C)CC)C)C4(CCC3C2(CC1)C)C	0.239	0.293	0.966	0.738	-1	-1	1	-1	-1	-1
MOL001772	O=C(CCC=1C(CCCC=1C)(C)C)C	0.194	0.042	0.471	0.493	-1	-1	-1	-1	-1	-1
MOL001773	[nH]1c2c(cccc2)cc1	0.138	0.809	0.98	0.487	-1	1	1	-1	-1	-1
MOL001774	OC12C(CCCC1(C)C)C1(C(=CC(CC1O)(C=C)C)C(=O)C2)C	0.763	0.964	0.636	0.777	-1	1	-1	-1	1	-1
MOL001775	O=C1C2C(CCC1C(C)C)(CCC=C2C)C	0.099	0.023	0.536	0.444	-1	-1	-1	-1	-1	-1
MOL001776	O1C(CO)C(O)C(O)C(O)C1OC1OC=C(OC(=O)C)C2C1C(OC(=O)C2)C	0.252	0.077	0.169	0.401	-1	-1	-1	-1	-1	-1
MOL001777	O1C(C2C(CC1=O)C(OC(=O)C)=COC2O)C	0.944	0.902	0.386	0.006	1	1	-1	-1	-1	-1
MOL001778	O(C)c1cc(cc(OC)c1O)\C=C\C=O	0.975	0.999	1	0.992	1	1	1	1	1	1
MOL001779	O(C)C1=CC23c4c(CC([NH+](CC2)C)C3=CC1=O)ccc(OC)c4O	0.987	0.999	0.977	0.999	1	1	1	1	1	1
MOL001780	O=C([O-])C([NH3+])Cc1c2c([nH]c1)cccc2	0.195	0.281	0	0.063	-1	-1	-1	-1	-1	-1
MOL001781	O=C/1c2c(N\C\1=C/1\Nc3c(cccc3)C\1=O)cccc2	0.024	0.015	0	0.008	-1	-1	-1	-1	-1	-1
MOL001782	O=C/1c2c(N\C\1=C/1\c3c(NC\1=O)cccc3)cccc2	0.005	0.001	0	0.008	-1	-1	-1	-1	-1	-1
MOL001783	O1c2c(c3NC(=O)C=Cc3cc2)C(OCC(=O)\C(=C\C)\C)C1C(OC(=O)C)(C)C	0.278	0.014	0	0.032	-1	-1	-1	-1	-1	-1
MOL001784	S(CC(O)C=C)C#N	0.599	0.301	0.951	0.205	-1	-1	1	-1	-1	-1
MOL001785	O=C1c2c(NC1=O)cccc2	0.37	0.47	0.326	0.156	-1	-1	-1	-1	-1	-1
MOL001786	O(C)c1cc(ccc1O)C1c2cc(O)c(OC)cc2CC(CO)C1CO	0.145	0.161	0.064	0.983	-1	-1	-1	1	-1	-1
MOL001787	O1C(CO)C(O)C(O)C1n1c2ncnc(N)c2nc1	0.945	0.987	1	0.982	1	1	1	1	1	1
MOL001788	[nH]1c2ncnc(N)c2nc1	0.633	0.874	0.995	0.439	-1	1	1	-1	1	-1
MOL001789	Oc1cc(O)ccc1C(=O)\C=C\c1ccc(O)cc1	0.909	0.948	0.729	0.765	1	1	-1	-1	1	-1
MOL001790	O1C(COC2OC(C)C(O)C(O)C2O)C(O)C(O)C(O)C1Oc1cc(O)c2c(OC(=CC2=O)c2ccc(OC)cc2)c1	0.108	0.027	0.188	0.022	-1	-1	-1	-1	-1	-1
MOL001791	Oc1c2c(NC(=O)C2CC#N)ccc1	0.087	0.044	0.17	0.567	-1	-1	-1	-1	-1	-1
MOL001792	O1c2c(ccc(O)c2)C(=O)CC1c1ccc(O)cc1	0.832	0.813	0.965	0.839	1	1	1	1	1	1
MOL001793	O=C/1c2c(N\C\1=C(\C(=[N-])C)/c1c3c([nH]c1)cccc3)cccc2	0.436	0.839	0.109	0.955	-1	1	-1	1	-1	-1
MOL001794	O=C([O-])\C=C/C(=O)[O-]	1	1	0.833	0.992	1	1	1	1	1	1
MOL001795	S(\C(=N\OS(=O)(=O)[O-])\Cc1c2c(n(OC)c1)cccc2)C1OC(CO)C(O)C(O)C1O	0.891	0.998	1	0.999	1	1	1	1	1	1
MOL001796	S(O\N=C(\[S-])/Cc1c2c(n(OC)c1)cccc2)(=O)(=O)[O-]	0.537	0.972	0.505	0.999	-1	1	-1	1	1	-1
MOL001797	O1C(CO)C(O)C(O)C(OC2OC(C)C(O)C(O)C2O)C1Oc1cc(O)c2c(OC(CC2=O)c2cc(OC)cc(O)c2)c1	0.096	0.078	0.485	0.859	-1	-1	-1	1	-1	-1
MOL001798	O1c2c(C(=O)CC1c1cc(OC)cc(O)c1)c(O)cc(O)c2	0.693	0.597	0.975	0.725	-1	-1	1	-1	1	-1
MOL001799	O=C1c2c=3[nH]c(=CC4=NC(=Cc5[nH]c(C=C6N=C(C=3C1)C(CCC(OC)=O)C6C)c(C)c5C=C)C(C)=C4CC)c2C	0.445	0.763	1	0.79	-1	-1	1	-1	1	-1
MOL001800	OC1CCC2(C3C(C4CCC(C(CCC(C(C)C)CC)C)C4(CC3)C)CCC2=C1)C	0.278	0.466	0.963	0.738	-1	-1	1	-1	-1	-1
MOL001801	Oc1ccccc1C(=O)[O-]	1	1	1	0.999	1	1	1	1	1	1
MOL001802	O=C1NC(=O)Nc2c1cccc2	0.086	0.006	0	0.072	-1	-1	-1	-1	-1	-1
MOL001803	O1c2c(c(OC)c(OC)c(OC)c2)C(=O)C=C1c1cc(OC)c(OC)cc1	0.263	0.4	0.946	0.753	-1	-1	1	-1	-1	-1
MOL001804	OC1CC2=CC(C3C4CCC(C(\C=C/CC(C(C)C)CC)C)C4(CCC3C2(CC1)C)C)C	0.239	0.293	0.966	0.738	-1	-1	1	-1	-1	-1
MOL001805	O(n1cc(c2c1cccc2)C=O)C	0.094	0.224	0	0.977	-1	-1	-1	1	-1	-1
MOL001806	OC1CC2=CC(C3C4CCC(C(\C=C/CC(C(C)C)CC)C)C4(CCC3C2(CC1)C)C)CC	0.239	0.293	0.966	0.738	-1	-1	1	-1	-1	-1
MOL001807	O(C)c1cc(cc(OC)c1O)C(=O)[O-]	1	1	1	0.996	1	1	1	1	1	1
MOL001808	O=C1c2c(N3C1=Nc1c(cccc1)C3=O)cccc2	0.053	0.02	0.345	0.583	-1	-1	-1	-1	-1	-1
MOL001809	OC1C2C(C3C(C4CCC(C(CCC(C(C)C)CC)C)C4(CC3)C)CC2O)(CCC1O)C	0.064	0.016	0.056	0.007	-1	-1	-1	-1	-1	-1
MOL001810	O=C/1c2c(N\C\1=C\1/c3c(N4C/1=Nc1c(cccc1)C4=O)cccc3)cccc2	0.018	0.002	0	0.008	-1	-1	-1	-1	-1	-1
MOL001811	S=C1OC(CN1)C=C	0.058	0.01	0	0.176	-1	-1	-1	-1	-1	-1
MOL001812	Oc1cc2cc(O)[nH]c2cc1	0.168	0.011	0.233	0.018	-1	-1	-1	-1	-1	-1
MOL001813	C(=C\CCCCCCCCC)/CCCCCCCCCC	0.063	0.111	0	0.004	-1	-1	-1	-1	-1	-1
MOL001814	O(C)c1cc(cc(OC)c1)/C(/[O-])=C/1\c2c(NC\1=O)cccc2	0.885	0.989	0	0.771	1	1	-1	-1	1	-1
MOL001815	C(CCCCCCCCCCC)CCCCCCCCCC=C	0.046	0.032	0	0.004	-1	-1	-1	-1	-1	-1
MOL001816	O=C(N)CCCCCCCCCCCCCCC	0.799	0.86	0.451	0.684	-1	1	-1	-1	1	-1
MOL001817	O(C(=O)CCCCCCCCCCCCCCCCC)C	0.712	0.919	0.756	0.778	-1	1	-1	-1	1	-1
MOL001818	O(C(=O)CCCCCCC\C=C\CCCCCC)C	0.798	0.978	0.887	0.898	-1	1	1	1	1	1
MOL001819	O(C(=O)CCCCCCCCCCCCCC)C	0.712	0.919	0.756	0.778	-1	1	-1	-1	1	-1
MOL001820	O(C)c1cc(cc(OC)c1CO)C1c2c(NC1=O)cccc2	0.171	0.081	0	0.671	-1	-1	-1	-1	-1	-1
MOL001821	O(C(=O)c1ccccc1C(OC)=O)CC(CCCC)CC	0.819	0.741	0.225	0.178	1	-1	-1	-1	-1	-1
MOL001822	o1c(ccc1COC)C(=O)[O-]	0.981	0.994	0.948	0.394	1	1	1	-1	1	1
MOL001823	O1C(CO)C(O)C(=O)C(O)C1Oc1c2c([nH]c1)cccc2	0.176	0.766	0.28	0.278	-1	-1	-1	-1	-1	-1
MOL001824	O1C(CO)C(O)C(O)C(O)C1Oc1cc2[nH]cc(c2cc1)CC#N	0.328	0.236	0.43	0.142	-1	-1	-1	-1	-1	-1
MOL001825	Oc1cc2[nH]cc(c2cc1)CC#N	0.022	0.002	0	0.014	-1	-1	-1	-1	-1	-1
MOL001826	O1C(CO)C(O)C(O)C(O)C1Oc1c2c([nH]c1)cccc2	0.186	0.515	0.474	0.411	-1	-1	-1	-1	-1	-1
MOL001827	Oc1c2c([nH]c1)cccc2	0.006	0	0.144	0.018	-1	-1	-1	-1	-1	-1
MOL001828	O(C)C1=C\C(\C=C(OC)C1=O)=C\C=1CCN2C=1Nc1c(cccc1)C2=O	0.07	0.005	0	0.715	-1	-1	-1	-1	-1	-1
MOL001829	O1C(CO)C(O)C(O)C(O)C1Oc1c2c(cc(O)c1)C(=O)c1c(C2=O)c(O)cc(c1)C	0.102	0.225	0.199	0.899	-1	-1	-1	1	-1	-1
MOL001830	O(C)c1cc(cc(OC)c1O)\C=C\C(=O)C	0.97	0.999	0.975	0.84	1	1	1	1	1	1
MOL001831	O=C1N=CNc2nc[nH]c12	0.026	0.008	0	0.069	-1	-1	-1	-1	-1	-1
MOL001832	S(\C(=N/OS(=O)(=O)[O-])\Cc1c2c(n(S(=O)(=O)[O-])c1)cccc2)C1OC(CO)C(O)C(O)C1O	0.864	0.998	0.589	0.999	1	1	-1	1	1	1
MOL001833	S(=O)(=O)([O-])n1cc(c2c1cccc2)C/C(/[S-])=N/OS(=O)(=O)[O-]	0.648	0.799	0.425	0.999	-1	-1	-1	1	1	-1
MOL001834	O1C(CO)C(O)C(O)C(O)C1Oc1ccc(cc1OC)CC1COC(C1CO)c1cc(OC)c(O)cc1	0.245	0.215	0.636	0.921	-1	-1	-1	1	-1	-1
MOL001835	O=C1Nc2c(cccc2)C(=O)N2C1CCC2	0.245	0.329	0.122	0.015	-1	-1	-1	-1	-1	-1
MOL001836	O1CC(O)C(O)C(O)C1(OCCCC)CO	0.062	0.141	0.366	0.664	-1	-1	-1	-1	-1	-1
MOL001837	Oc1ccc(cc1)\C=C\C(OC)=O	0.979	0.998	0.979	0.674	1	1	1	-1	1	1
MOL001838	O(C(=O)CCCCCCCCCCCCCCC)CC(O)COC(=O)CCCCCCCCCCCCCCC	0.99	0.996	0.767	0.871	1	1	-1	1	1	1
MOL001840	O1C(CO)C(O)C(O)C(O)C1Oc1ccc(cc1OC)C1OCC(Cc2cc(OC)c(O)cc2)C1CO	0.245	0.215	0.636	0.921	-1	-1	-1	1	-1	-1
MOL001841	O=C([O-])Cc1c2c([nH]c1)cccc2	0.62	0.976	0.329	0.654	-1	1	-1	-1	1	-1
MOL001842	O1CC2C(COC2c2cc(OC)c(O)cc2)C1c1cc(OC)c(O)cc1	0.291	0.115	0.67	0.12	-1	-1	-1	-1	-1	-1
MOL001843	Oc1ccc(cc1)C=O	0.963	0.992	0.944	1	1	1	1	1	1	1
MOL001844	O1C(CO)C(O)C(O)C(O)C1Oc1ccc(cc1OC)C1OCC(Cc2cc(OC)c(OC3OC(CO)C(O)C(O)C3O)cc2)C1CO	0.245	0.215	0.636	0.137	-1	-1	-1	-1	-1	-1
MOL001845	O1CC(Cc2cc(OC)c(O)cc2)C(CO)C1c1cc(OC)c(O)cc1	0.342	0.173	0.369	0.74	-1	-1	-1	-1	-1	-1
MOL001846	C1CCc2c(ccc3CCCCc23)C1C	0.031	0.004	0	0.002	-1	-1	-1	-1	-1	-1
MOL001847	c1c(C)c(C(C)=C)c(cc1C)C	0.04	0.002	0.014	0.019	-1	-1	-1	-1	-1	-1
MOL001848	C(C)c1c(C=C)c(CC)c(C=C)c(CC)c1C=C	0.013	0.002	0	0.002	-1	-1	-1	-1	-1	-1
MOL001849	O=C(\C=C(\C)/C)CC([N+](=O)[O-])(C)C	1	1	1	1	1	1	1	1	1	1
MOL001850	O=C1CC(CC(=C1)C)(C)C	0.115	0.367	0	0.83	-1	-1	-1	1	-1	-1
MOL001851	n1c-2c(Cc3c-2cccc3)ccc1-c1ccccc1	0.023	0.014	0.619	0.038	-1	-1	-1	-1	-1	-1
MOL001852	[nH]1c2c(cc1)c(ccc2)C\C=C(\C)/C	0.019	0.003	0.508	0.013	-1	-1	-1	-1	-1	-1
MOL001853	O(C)c1cc2c(cc(cc2)C(=O)C)cc1	0.309	0.202	0.479	0.277	-1	-1	-1	-1	-1	-1
MOL001854	OC(CCC(C)C)CC	0.099	0.045	0.1	0.401	-1	-1	-1	-1	-1	-1
MOL001855	O=C([O-])CCCCC\C=C\CCCCCCCCCC	0.989	1	0.973	0.999	1	1	1	1	1	1
MOL001856	c1c(cc(cc1C)C)C	0.051	0.071	0.001	0.212	-1	-1	-1	-1	-1	-1
MOL001857	O1C(=O)C2C(C3OC2CC3)C1=O	0.669	0.605	0.474	0	-1	-1	-1	-1	-1	-1
MOL001858	O1C(=O)C2(C3OC(CC3)C2(C)C1=O)C	0.846	0.651	0.123	0	1	-1	-1	-1	-1	-1
MOL001859	O=C[O-]	0.994	1	0.405	0.848	1	1	-1	1	1	1
MOL001860	c1c(CC(C)C)c(ccc1C)C	0.06	0.008	0.028	0.001	-1	-1	-1	-1	-1	-1
MOL001861	c12c(cc(cc1C)C)CCCC2C	0.029	0.001	0	0.002	-1	-1	-1	-1	-1	-1
MOL001862	c12c(ccc(c1)C)c(ccc2C(C)C)C	0.036	0.006	0.143	0.008	-1	-1	-1	-1	-1	-1
MOL001863	O(C(=O)CCCCCCCCCCCCC(C)C)C	0.564	0.626	0.374	0.442	-1	-1	-1	-1	-1	-1
MOL001864	[nH]1nc2c(n1)cccc2	0.656	0.544	0.28	0.365	-1	-1	-1	-1	-1	-1
MOL001865	O=C(\C=C(\C)/C)C([N+](=O)[O-])C(C)C	0.996	1	1	1	1	1	1	1	1	1
MOL001866	c1ccc(C)c(C)c1C\C=C\C	0.048	0.014	0.014	0.002	-1	-1	-1	-1	-1	-1
MOL001867	O(C)c1ccc(cc1O)C=O	0.925	0.981	0.963	0.999	1	1	1	1	1	1
MOL001868	O1c2c(C(=CC1=O)C)c(O)cc(O)c2	0.282	0.154	0.962	0.103	-1	-1	1	-1	-1	-1
MOL001869	OC1CCC2(C(CCC3C2=CCC2(C4CCC(C(C)C)C4(CCC23C)C)C)C1(C)C)C	0.305	0.484	0.962	0.738	-1	-1	1	-1	-1	-1
MOL001870	[o+]1c2c(ccc1-c1cc(O)c(O)cc1)c(O)cc(O)c2	0.883	0.672	0.908	0.998	1	-1	1	1	1	1
MOL001871	OC1CCC2C(=CCC3C4(CCC5(C(CCC5C(C)C)C4(CCC23C)C)C)C)C1(C)C	0.263	0.365	0.957	0.738	-1	-1	1	-1	-1	-1
MOL001872	O(C)C1CCC2(C(CCC3C2=CCC2(C4CCC(C(C)C)C4(CCC23C)C)C)C1(C)C)C	0.084	0.061	0.153	0.004	-1	-1	-1	-1	-1	-1
MOL001873	Oc1ccc(cc1)C(OCC)=O	0.951	0.984	0.053	0.895	1	1	-1	1	1	1
MOL001874	OC1CCC2(C(CCC3C2=CCC2(C4CCC(C(C)C)C4(CCC23C)C)C)C1(C)C)C	0.305	0.484	0.962	0.738	-1	-1	1	-1	-1	-1
MOL001875	O(C(=O)\C=C/c1cc(O)c(O)cc1)C1CC(O)(CC(OC(=O)\C=C\c2cc(O)c(O)cc2)C1O)C(=O)[O-]	0.988	0.978	0.929	0.983	1	1	1	1	1	1
MOL001876	O1c2c(cc(OC)cc2)C(=O)C=C1c1ccccc1	0.3	0.666	0.99	0.753	-1	-1	1	-1	1	-1
MOL001877	O(C(=O)\C=C\c1cc(O)c(O)cc1)C1C(OC(=O)\C=C/c2cc(O)c(O)cc2)CC(O)(CC1O)C(=O)[O-]	0.991	0.953	0.812	0.983	1	1	1	1	1	1
MOL001878	O(C(=O)\C=C\c1cc(O)c(O)cc1)C1C(OC(=O)\C=C\c2cc(O)c(O)cc2)CC(O)(CC1O)C(=O)[O-]	0.991	0.953	0.812	0.983	1	1	1	1	1	1
MOL001879	O(C)C1CCC2(C(CCC3C2=CCC2(C4CCC(C(C)C)C4(CCC23C)C)C)C1(C)C)C	0.084	0.061	0.153	0.004	-1	-1	-1	-1	-1	-1
MOL001880	O=C([O-])C(=O)[O-]	1	1	1	0.991	1	1	1	1	1	1
MOL001881	O1c2cc(OC)ccc2NC1=O	0.414	0.643	0.014	0.059	-1	-1	-1	-1	-1	-1
MOL001882	OCC([NH2+]CC(=O)[O-])(CO)CO	0.977	0.997	0.855	0.691	1	1	1	-1	1	1
MOL001883	O1C2(CCC23OC(=O)C=C3)C=CC1=O	0.416	0.001	0.182	0.158	-1	-1	-1	-1	-1	-1
MOL001884	O(C)C1=CC=C2C(=CC1=O)C([NH2+]C)CCc1c2c(OC)c(OC)c(OC)c1	0.981	1	0.556	0.993	1	1	-1	1	1	1
MOL001885	O1C(C)C(O)C(OC)CC1OC1CC2(O)CCC3C(CCC4(C)C(CCC34O)C3=CC(OC3)=O)C2(CC1)C=O	0.636	0.851	0.969	0.996	-1	1	1	1	1	1
MOL001886	OC(C(O)C(=O)[O-])C(=O)[O-]	0.997	1	0.789	0.982	1	1	-1	1	1	1
MOL001887	OC(C(O)C(=O)[O-])C(=O)[O-]	0.997	1	0.789	0.982	1	1	-1	1	1	1
MOL001888	OC1CCCCC1(C)C	0.154	0.48	0.092	0.22	-1	-1	-1	-1	-1	-1
MOL001889	O(C(=O)CCCCCCC\C=C\C\C=C\CCCCC)C	0.798	0.978	0.887	0.898	-1	1	1	1	1	1
MOL001890	C(=C\CCCCCCCC)/CCCCCCCC	0.063	0.111	0	0.004	-1	-1	-1	-1	-1	-1
MOL001891	c12c(-c3c(cccc3)C1=C)cccc2	0.082	0.01	0.106	0.338	-1	-1	-1	-1	-1	-1
MOL001892	O(C(=O)c1ccccc1C(OCCC)=O)CCC	0.887	0.983	0.521	0.342	1	1	-1	-1	1	-1
MOL001893	OC(C(O)C)C	0.404	0.131	0.296	0.193	-1	-1	-1	-1	-1	-1
MOL001894	C(CCCCCCCCCCCCCCCC)CCCCCCCCCCCCCCC	0.061	0.1	0	0.626	-1	-1	-1	-1	-1	-1
MOL001895	Oc1c(cccc1C(C)(C)C)C(C)(C)C	0.59	0.884	0.98	0.96	-1	1	1	1	1	1
MOL001896	OCC=1C2CC(CC=1)C2(C)C	0.037	0	0	0.719	-1	-1	-1	-1	-1	-1
MOL001897	OCC1C2CC(CC1)C2(C)C	0.017	0	0	0.605	-1	-1	-1	-1	-1	-1
MOL001898	O(C(=O)C)C(=O)C	0.922	0.998	0.576	0.064	1	1	-1	-1	1	-1
MOL001899	O=C(CCCC(CCCC(CCCC(C)C)C)C)C	0.219	0.162	0.388	0.427	-1	-1	-1	-1	-1	-1
MOL001900	OC1CCC2(C(CCC3(C2CCC2C4C(CCC23C)(CCC4C(C)=C)C(=O)[O-])C)C1(CO)C)C	0.982	0.996	0.947	0.997	1	1	1	1	1	1
MOL001901	OC1CCC23C(CCC4C2(CCC2(C)C4(CCC2C(CCC(C(C)C)=C)C)C)C3)C1(C)C	0.167	0.758	0.771	0.738	-1	-1	-1	-1	1	-1
MOL001902	OC1CCC2(C(CCC3(C2C=CC2=C4CC(CCC4(CCC23C)C(=O)[O-])(C)C)C)C1(CO)C)C	0.975	0.998	0.758	0.997	1	1	-1	1	1	1
MOL001903	OC1CCC2(C3C(CCC2C1(C)C)(C)C1(C(C2CC(CCC2(CC1)C(=O)[O-])(C)C)=CC3=O)C)C	1	1	1	0.998	1	1	1	1	1	1
MOL001904	Oc1cccc(CC=C)c1C	0.446	0.71	0.307	0.987	-1	-1	-1	1	-1	-1
MOL001905	OC1CCC2(C(CCC3(C2C=CC2=C4CC(CCC4(CCC23C)C(=O)[O-])(C)C)C)C1(C)C)C	0.996	1	0.885	0.998	1	1	1	1	1	1
MOL001906	Oc1c(O)cc(cc1O)C(OC)=O	0.342	0.122	0.755	0.991	-1	-1	-1	1	-1	-1
MOL001907	Oc1c(O)cc(cc1O)C(OCC)=O	0.294	0.144	0.475	0.984	-1	-1	-1	1	-1	-1
MOL001908	O1C(COC2OCC(O)C(O)C2O)C(O)C(O)C(O)C1O\C=C\1/C2CC(CC/1)C2(C)C	0.1	0.01	0.289	0.033	-1	-1	-1	-1	-1	-1
MOL001909	O\C=C\1/C2CC(CC/1)C2(C)C	0.017	0.001	0	0.093	-1	-1	-1	-1	-1	-1
MOL001910	O1C23OC2C2C(CCC4C(CO)(C)C(O)CCC24C)(C)C2(C3C3C(CC2)(CC=C(C3)C)C1=O)C	0.266	0.598	0.536	0.845	-1	-1	-1	1	1	-1
MOL001911	O1C(CO)C(O)C(O)C(O)C1OC1(OC2CC(=O)C3CC1(O)C23COC(=O)c1ccccc1)C	0.179	0.014	0	0.514	-1	-1	-1	-1	-1	-1
MOL001912	O1C2CC(=O)C3CC(O)(C23COC(=O)c2ccccc2)C1(O)C	0.296	0.029	0.179	0.004	-1	-1	-1	-1	-1	-1
MOL001913	O(C(=O)C(O)C)CCC	0.98	0.978	0.75	0.871	1	1	-1	1	1	1
MOL001914	O1C(COC(=O)c2cc(OC(=O)c3cc(O)c(O)c(O)c3)c(O)c(O)c2)C(OC(=O)c2cc(OC(=O)c3cc(O)c(O)c(O)c3)c(O)c(O)c2)C(OC(=O)c2cc(OC(=O)c3cc(O)c(O)c(O)c3)c(O)c(O)c2)C(OC(=O)c2cc(OC(=O)c3cc(O)c(O)c(O)c3)c(O)c(O)c2)C1OC(=O)c1cc(OC(=O)c2cc(O)c(O)c(O)c2)c(O)c(O)c1	0.309	0.314	0.513	0.947	-1	-1	-1	1	-1	-1
MOL001915	O1C(CO)C(O)C(O)C(O)C1OC1=C(Oc2c(C1=O)c(O)cc(OC1OC(CO)C(O)C(O)C1O)c2)c1ccc(O)cc1	0.116	0.151	0.07	0.118	-1	-1	-1	-1	-1	-1
MOL001917	O1C2C(CC(O)C(O)(C2)C)C(C)C1=O	0.218	0.016	0.489	0.021	-1	-1	-1	-1	-1	-1
MOL001918	O1C2OC3(O)CC(C2COC(=O)c2ccccc2)C(=O)CC13C	0.553	0.947	0.13	0.003	-1	1	-1	-1	-1	-1
MOL001919	OC1CCC2(C(CCC3(C2C=CC=2C3(C)C(=O)C(=O)C=2O)C)C1(C)C)C	0.888	0.99	1	0.988	1	1	1	1	1	1
MOL001921	O1C(=O)C2(C3CC24OC2C(OC(CO)C(O)C2O)OC4CC13C)COC(=O)c1ccccc1	0.19	0.043	0.024	0.257	-1	-1	-1	-1	-1	-1
MOL001922	OCC(CCCCCCCC)CCCCCC	0.342	0.453	0	0.854	-1	-1	-1	1	-1	-1
MOL001923	O1C2C(CC(=O)C(O)(C2)C)C(COC(=O)c2ccccc2)C1=O	0.627	0.85	0.298	0.352	-1	1	-1	-1	-1	-1
MOL001924	O1C(CO)C(O)C(O)C(O)C1OC12CC3C1(C1OC2(CC3(O1)O)C)COC(=O)c1ccccc1	0.137	0.021	0	0.001	-1	-1	-1	-1	-1	-1
MOL001925	O1C2OC3(O)C4CC(O)(C24COC(=O)c2ccccc2)C1(C3)C	0.445	0.428	0.056	0	-1	-1	-1	-1	-1	-1
MOL001926	Oc1c(O)cc(cc1O)C(=O)C(O)(C(O)(C(=O)c1cc(O)c(O)c(O)c1)C(=O)C(=O)c1cc(O)c(O)c(O)c1)C(O)C(O)C(O)C(=O)c1cc(O)c(O)c(O)c1	0.615	0.109	0.617	0.23	-1	-1	-1	-1	-1	-1
MOL001927	O1C(CO)C(O)C(O)C(O)C1OC12CC3C1(COC(=O)c1ccccc1)C(OC2(CC3O)C)=O	0.172	0.024	0.052	0.607	-1	-1	-1	-1	-1	-1
MOL001928	O1C2(CC(O)C3CC2(O)C3(COC(=O)c2ccccc2)C1=O)C	0.474	0.188	0.297	0.255	-1	-1	-1	-1	-1	-1
MOL001929	O1C(CO)C(O)C(O)C(O)C1OC1CC2=CCC3C4CCC(C(CCC(C(C)C)CC)C)C4(CCC3C2(CC1)C)C	0.237	0.366	0.847	0.389	-1	-1	1	-1	-1	-1
MOL001930	O1C2(CC(C)(C(O)C2O)C1(OC12Cc3c1c(OC2)oc3)COC(=O)c1ccccc1)COC(=O)C1CC(O)C(O)C=C1	0.449	0.135	0.176	0.066	-1	-1	-1	-1	-1	-1
MOL001931	ClCCCC(=O)[O-]	1	1	1	0.998	1	1	1	1	1	1
MOL001932	O1C(COC(=O)c2cc(O)c(O)c(O)c2)C(O)C(O)C(O)C1OC12CC3C1(C1OC2(CC3(O1)O)C)COC(=O)c1ccccc1	0.161	0.012	0.088	0.021	-1	-1	-1	-1	-1	-1
MOL001933	O1C(CO)C(O)C(O)C(O)C1OC12CC3C1(C1OC2(CC3(O1)O)C)COC(=O)c1ccc(O)cc1	0.163	0.016	0.016	0.037	-1	-1	-1	-1	-1	-1
MOL001934	O1C2C(CC(=O)C(O)(C2)C)C(C)C1=O	0.787	0.38	0.678	0.303	-1	-1	-1	-1	-1	-1
MOL001935	O1C2C(CC(=O)C(O)(C2)C)C(=C)C1=O	0.809	0.642	1	0.257	1	-1	1	-1	1	-1
MOL001936	OCCCC\C=C/CC	0.386	0.208	0	0.945	-1	-1	-1	1	-1	-1
MOL001937	O=C(CC=C)CC	0.292	0.092	0.353	0.73	-1	-1	-1	-1	-1	-1
MOL001938	O(C)c1cc(ccc1O)CC(C(Cc1cc(OC)c(O)cc1)CO)CO	0.322	0.572	0.09	0.983	-1	-1	-1	1	-1	-1
MOL001939	O1c2c(C=CC1=O)c(O)c1c(occ1)c2C\C=C(\C)/C	0.855	0.732	0.444	0.05	1	-1	-1	-1	-1	-1
MOL001940	OC(C=C)C#CC#CC(O)\C=C/CCCCCCC	0.539	0.777	0.393	0.646	-1	-1	-1	-1	1	-1
MOL001941	O1c2c(C=CC1=O)cc1c(occ1)c2OC\C=C(\C)/C	0.214	0.012	0.136	0.005	-1	-1	-1	-1	-1	-1
MOL001942	O1c2c(C=CC1=O)c(OC\C=C(\C)/C)c1c(occ1)c2	0.374	0.081	0.433	0.005	-1	-1	-1	-1	-1	-1
MOL001943	P(OCC(OC(=O)CCCCCCC\C=C/C\C=C/CCCCC)COC(=O)CCCCCCCCCCCCCCC)(OCC[N+](C)(C)C)(=O)[O-]	1	1	0.94	1	1	1	1	1	1	1
MOL001944	O1c2c(CC1C(O)(C)C)cc1C=CC(Oc1c2)=O	0.872	0.884	0.226	0	1	1	-1	-1	-1	-1
MOL001945	O1c2c(C=CC1=O)c(OC)c1c(occ1)c2	0.648	0.822	0.674	0.051	-1	1	-1	-1	1	-1
MOL001946	O1C(CO)C(O)C(O)C(O)C1OC(C)(C)C1Oc2c(C1)cc1C=CC(Oc1c2)=O	0.386	0.083	0.036	0.107	-1	-1	-1	-1	-1	-1
MOL001947	O1C(OCCCC)(CO)C(O)C(O)C1CO	0.151	0.161	0.168	0.664	-1	-1	-1	-1	-1	-1
MOL001948	OC1=CC=C(C\C=C(\C)/C)C(=CC1=O)C(C)C	0.525	0.568	0	0.973	-1	-1	-1	1	1	-1
MOL001949	OC(C=C)C#CC#CC\C=C/CCCCCCC	0.147	0.36	0.113	0.646	-1	-1	-1	-1	-1	-1
MOL001950	O1c2c(C=CC1=O)cc1c(occ1)c2	0.601	0.851	0.93	0.726	-1	1	1	-1	1	-1
MOL001951	O1c2c(C=CC1=O)c(OC\C=C(\CC\C=C(\C)/C)/C)c1c(occ1)c2	0.444	0.1	0.683	0.001	-1	-1	-1	-1	-1	-1
MOL001952	O(C)c1cc(cc(OC)c1O)\C=C\CO	0.625	0.946	0.659	0.987	-1	1	-1	1	1	-1
MOL001953	O1c2c(C=CC1=O)cc1c(occ1)c2OC	0.451	0.242	0.387	0.051	-1	-1	-1	-1	-1	-1
MOL001954	O1c2c(C=CC1=O)cc1c(occ1)c2O	0.86	0.303	0.114	0.075	1	-1	-1	-1	-1	-1
MOL001955	O(C(=O)\C=C\c1cc(O)c(O)cc1)C1CC(O)(CC(O)C1O)C(=O)[O-]	0.978	0.956	0.82	0.98	1	1	1	1	1	1
MOL001956	O1c2c(C=CC1=O)c(OC\C=C(\C)/C)c1c(occ1)c2OC	0.125	0.004	0.059	0.005	-1	-1	-1	-1	-1	-1
MOL001957	OC1CCC2(C(CCC3(C2CCC2C4C(CCC23C)(CCC4C(C)=C)C(=O)[O-])C)C1(CO)C)C	0.982	0.996	0.947	0.997	1	1	1	1	1	1
MOL001958	O1CC(O)C(O)C(O)C1OC1CCC2(C(CCC3(C2CCC2C4C(CCC23C)(CCC4C(C)=C)C(=O)[O-])C)C1(CO)C)C	0.938	0.926	0.84	0.997	1	1	1	1	1	1
MOL001959	OC1CCC2(C(CCC3(C2CCC2C4C(CCC23C)(CCC4C(C)=C)C(=O)[O-])C)C1(CO)C)C	0.982	0.996	0.947	0.997	1	1	1	1	1	1
MOL001960	OC1CCC2(C(CCC3(C2CCC2C4C(CCC23C)(CCC4C(C)=C)C(=O)[O-])C)C1(CO)C)C	0.982	0.996	0.947	0.997	1	1	1	1	1	1
MOL001961	O1C(C)C(O)C(O)C(OC2OCC(O)C(O)C2O)C1OC1CCC2(C(CCC3(C2CCC2C4C(CCC23C)(CCC4C(C)=C)C(=O)[O-])C)C1(CO)C)C	0.956	0.928	0.759	0.997	1	1	-1	1	1	1
MOL001962	OC1CCC2(C(CCC3(C2CCC2C4C(CCC23C)(CCC4C(C)=C)C(=O)[O-])C)C1(CO)C)C	0.982	0.996	0.947	0.997	1	1	1	1	1	1
MOL001963	O1C(COC2OC(CO)C(O)C(O)C2O)C(O)C(O)C(O)C1OC1C(O)C(O)C(OC1C)OC(=O)C12C(C3CCC4C(CCC5C(CO)(C)C(OC6OC(C)C(O)C(O)C6OC6OCC(O)C(O)C6O)CCC45C)(C)C3(CC1)C)C(CC2)C(C)=C	0.38	0.099	0.695	0.93	-1	-1	-1	1	-1	-1
MOL001964	O1CC(O)C(O)C(O)C1OC1CCC2(C(CCC3(C2CC=C2C4CC(CCC4(CCC23C)C(=O)[O-])(C)C)C)C1(CO)C)C	0.9	0.953	0.738	0.997	1	1	-1	1	1	1
MOL001965	O(c1cc(ccc1O)CC1[NH+](CCc2c1cc(OC)c(OC)c2)C)c1ccc(cc1)CC1[NH+](CCc2c1cc(OC)c(OC)c2)C	0.959	0.998	0.806	0.997	1	1	1	1	1	1
MOL001966	O1C(C(=O)[O-])C(O)C(O)C(O)C1OC1C(O)C(O)C(OC1CO)OC(=O)C12C(C3=CCC4C(CCC5C(CO)(C)C(O)CCC45C)(C)C3(CC1)C)CC(CC2)(C)C	0.945	0.954	0.949	0.998	1	1	1	1	1	1
MOL001967	O1C(C)C(O)C(O)C(O)C1OC1C(O)C(O)COC1OC1CCC2(C(CCC3(C2CCC2C4C(CCC23C)(CCC4C(C)=C)C(=O)[O-])C)C1(CO)C)C	0.956	0.928	0.759	0.997	1	1	-1	1	1	1
MOL001968	OC1CCC2(C(CCC3(C2CC=C2C4CC(CCC4(CCC23C)C(=O)[O-])(C)C)C)C1(CO)C)C	0.975	0.998	0.758	0.997	1	1	-1	1	1	1
MOL001969	O1C(C)C(O)C(O)C(O)C1OC1C(O)C(O)C(OC1CO)OCC1CC(OC(=O)C23C(C4CCC5C(CCC6C(CC)(C)C(OC7OCC(O)C(O)C7OC7OC(C)C(O)C(O)C7O)CCC56C)(C)C4(CC2)C)C(CC3)C(C)=C)C(O)C(O)C1O	0.495	0.175	0.844	0.93	-1	-1	1	1	-1	-1
MOL001970	O1C(C)C(O)C(O)C(O)C1OC1C(O)C(O)C(OC1CO)OCC1OC(OC(=O)C23C(C4=CCC5C(CCC6C(CO)(C)C(O)CCC56C)(C)C4(CC2)C)CC(CC3)(C)C)C(O)C(O)C1O	0.261	0.243	0.847	0.93	-1	-1	1	1	-1	-1
MOL001971	OC1CCC2(C(CCC3(C2CCC2C4C(CCC23C)(CCC4C(C)=C)C(=O)[O-])C)C1(CC)C)C	1	1	1	0.998	1	1	1	1	1	1
MOL001972	O=C/1CC(CC\C\1=C(/C)\C)C	0.22	0.249	0.134	0.879	-1	-1	-1	1	-1	-1
MOL001973	O(C(=O)C)C1CC2=CCC3C4CCC(C(CCC(C(C)C)CC)C)C4(CCC3C2(CC1)C)C	0.674	0.603	1	0.239	-1	-1	1	-1	1	-1
MOL001974	O1C(C)C(O)C(O)C(O)C1OC1C(O)C(O)COC1OC1CCC2(C(CCC3(C2CC=C2C4CC(CCC4(CCC23C)C(OC2OC(COC3OC(CO)C(O)C(O)C3O)C(O)C(O)C2O)=O)(C)C)C)C1(CO)C)C	0.261	0.243	0.847	0.93	-1	-1	1	1	-1	-1
MOL001976	OC1CCC2C3C(C4(C(CC(O)CC4)CC3)C)C(O)CC12C	0.682	0.65	0.187	0.282	-1	-1	-1	-1	-1	-1
MOL001977	O1C(CO)C(O)C(O)C(O)C1Oc1c2c(O\C(=C\c3cc(O)c(O)cc3)\C2=O)cc(O)c1	0.167	0.127	0.005	0.487	-1	-1	-1	-1	-1	-1
MOL001978	O\1c2c(C(=O)/C/1=C/c1cc(O)c(O)cc1)c(O)cc(O)c2	0.386	0.073	0.691	0.988	-1	-1	-1	1	-1	-1
MOL001979	OC1CCC2(C(CCC3=C2CCC2(C)C3(CCC2C(CC\C=C(\C)/C)C)C)C1(C)C)C	0.287	0.358	0.955	0.738	-1	-1	1	-1	-1	-1
MOL001980	O1C(C)C(O)C(O)C(O)C1OC1C(O)C(O)COC1OC1CCC2(C(CCC3(C2CC=C2C4CC(CCC4(CCC23C)C(=O)[O-])(C)C)C)C1(CO)C)C	0.924	0.959	0.879	0.997	1	1	1	1	1	1
MOL001981	O1C(CO)C(O)C(O)C(O)C1OC1COC(OC2CCC3(C(CCC4(C3CC=C3C5CC(CCC5(CCC34C)C(=O)[O-])(C)C)C)C2(CO)C)C)C(OC2OC(C)C(O)C(O)C2O)C1O	0.94	0.978	0.749	0.997	1	1	-1	1	1	1
MOL001982	OC1CCC2(C(CCC3(C2CC=C2C4CC(CCC4(CCC23C)C(=O)[O-])(C)C)C)C1(CO)C)C	0.975	0.998	0.758	0.997	1	1	-1	1	1	1
MOL001983	O1C(COC2OC(CO)C(OC3OC(C)C(O)C(O)C3O)C(O)C2O)C(O)C(O)C(O)C1OC12C(C3CCC4C(CCC5C(O)(C)C(O)CCC45C)(C)C3(CC1)C)C(CC2)C(C)=C	0.234	0.079	0.688	0.667	-1	-1	-1	-1	-1	-1
MOL001984	OC1(C2CCC3(C(CCC4C5C(CCC5(O)CCC34C)C(C)=C)C2(CCC1O)C)C)C	0.279	0.325	0.428	0.005	-1	-1	-1	-1	-1	-1
MOL001985	O1CC2C(C(c3c(C2)c(O)c2OCOc2c3)c2cc(OC)c(OC)c(OC)c2)C1=O	0.537	0.92	0.654	0.518	-1	1	-1	-1	1	-1
MOL001986	OC1CC2=CCC3C(CCC4C3CCC4CCCC(C(C)C)CC)C2(CC1)C	0.139	0.211	0.938	0.738	-1	-1	1	-1	-1	-1
MOL001987	O1C(CO)C(O)C(O)C1Oc1c2c(cc3OCOc13)C(C1C(C2)COC1=O)c1cc(OC)c(OC)c(OC)c1	0.155	0.122	0.88	0.901	-1	-1	1	1	-1	-1
MOL001988	O1CC2C(C(c3c(C2)c(O)c2OCOc2c3)c2cc(OC)c(OC)c(OC)c2)C1=O	0.537	0.92	0.654	0.518	-1	1	-1	-1	1	-1
MOL001989	O1CC(O)C(O)C(CC2CC(C)C(O)C(O)C2O)C1OC1CCC2(C(CCC3C2CCC2C4C(CCC23C)(CCCC4C(C)=C)C(=O)[O-])C1CO)C	0.915	0.92	0.708	0.997	1	1	-1	1	1	1
MOL001990	O1C(C)C(O)C(O)C(O)C1OC1C(O)C(O)C(OC1CO)OCC1OC(OC(=O)C23C(C4CCC5C(CCC6C(CO)(C)C(OC7OCC(O)C(O)C7OC7OC(C)C(O)C(O)C7O)CCC56C)(C)C4(CC2)C)C(CC3)C(C)=C)C(O)C(O)C1O	0.38	0.099	0.695	0.93	-1	-1	-1	1	-1	-1
MOL001991	OC1CCC2(C(CCC3(C2CCC2C4C(CCC23C)(CCC4C(C)=C)C(=O)[O-])C)C1(CO)C)C	0.982	0.996	0.947	0.997	1	1	1	1	1	1
MOL001993	O=C([O-])CCCCCCCCCCCCCCCCCCCCCC	0.985	0.999	0.931	0.998	1	1	1	1	1	1
MOL001994	O1c2c(C=C(C)C1=O)cccc2	0.099	0.088	0.639	0.117	-1	-1	-1	-1	-1	-1
MOL001995	O1C(=O)C=CC1=O	0.751	0.919	0.85	0.001	-1	1	1	-1	1	-1
MOL001996	O=C1CCC2(C(CCC3(C2CCC2C4C(CCC23C)(CCC4C(C)=C)C(=O)[O-])C)C1(C)C)C	0.995	0.999	0.963	0.998	1	1	1	1	1	1
MOL001997	O1c2c(C=CC1=O)c(OC)c(OC)c(OC)c2	0.41	0.462	0.886	0.04	-1	-1	1	-1	-1	-1
MOL001998	OC12C3[NH+](CC(O)CC3C3N(C1)C(=O)CCC3)CCC2	0.93	0.997	0.67	0.994	1	1	-1	1	1	1
MOL001999	O1c2cc(OC)c(OC)cc2C=CC1=O	0.445	0.583	0.777	0.04	-1	-1	-1	-1	-1	-1
MOL002000	O1c2c(C=CC1=O)c(OC)c(O)c(OC)c2	0.88	0.926	0.597	0.124	1	1	-1	-1	1	-1
MOL002001	O(C(=O)C)C1CCC2(C(CCC3(C2CC=C2C4CC(CCC4(CCC23C)C(=O)[O-])(C)C)C)C1(C)C)C	1	1	1	0.999	1	1	1	1	1	1
MOL002002	OC1CC(CC=C1C)C(C)=C	0.191	0.305	0.082	0.734	-1	-1	-1	-1	-1	-1
MOL002003	O1C2CCC(C3C(CCC12C)C(C3)(C)C)=C	0.008	0	0	0.006	-1	-1	-1	-1	-1	-1
MOL002004	OC1C(C2CC1(CC2)C)(C)C	0.066	0.34	0.067	0.282	-1	-1	-1	-1	-1	-1
MOL002005	O1CC(Cc2cc3OCOc3cc2)C(Cc2cc3OCOc3cc2)C1=O	0.121	0.667	0.497	0.103	-1	-1	-1	-1	-1	-1
MOL002006	OC1(\C=C\C(CC\C(=C\CC\C(=C/CC1)\C)\C)C(C)C)C	0.054	0.005	0.279	0.261	-1	-1	-1	-1	-1	-1
MOL002007	O1C(C)C(O)C(O)C(O)C1OC1=C(Oc2c(C1=O)c(O)cc(O)c2)c1cc(O)c(O)c(O)c1	0.173	0.024	0.826	0.045	-1	-1	1	-1	-1	-1
MOL002008	O1c2c(C(=O)C(O)=C1c1cc(O)c(O)c(O)c1)c(O)cc(O)c2	0.215	0.1	0.979	0.681	-1	-1	1	-1	-1	-1
MOL002009	O1C(C)C(O)C(O)C(OC(=O)c2cc(O)c(O)c(O)c2)C1OC1=C(Oc2c(C1=O)c(O)cc(O)c2)c1cc(O)c(O)cc1	0.213	0.034	0.807	0.023	-1	-1	1	-1	-1	-1
MOL002010	C123C(C1)C(C=CC2(CCCC3(C)C)C)=C	0.005	0.001	0	0.004	-1	-1	-1	-1	-1	-1
MOL002011	C1CC(CCC1C)C	0.017	0.008	0	0.003	-1	-1	-1	-1	-1	-1
MOL002012	c1ccccc1C(C)=C	0.033	0.003	0	0.019	-1	-1	-1	-1	-1	-1
MOL002013	OC(CCCCCCCCCCCCCCCCCCC)CCCCCCCCC	0.246	0.383	0	0.579	-1	-1	-1	-1	-1	-1
MOL002014	C/1=C/C\C(=C/CC\C(=C/CC\1(C)C)\C)\C	0.005	0	0	0.004	-1	-1	-1	-1	-1	-1
MOL002015	OC(\C=C\C1C(CCC=C1C)(C)C)C	0.192	0.187	0.449	0.738	-1	-1	-1	-1	-1	-1
MOL002016	C=1/CCC(C2C(CC\C=1\C)C(C2)(C)C)=C	0.002	0	0	0.004	-1	-1	-1	-1	-1	-1
MOL002017	C/1=C/CC(CCC\C(=C/CC\1(C)C)\C)=C	0.003	0	0	0.004	-1	-1	-1	-1	-1	-1
MOL002018	OC(C)(C)C1CC2(C)C(CC1)(CCCC2=C)C	0.048	0.061	0	0.191	-1	-1	-1	-1	-1	-1
MOL002019	O1c2c(C(=O)C=C1c1ccc(O)cc1)c(O)cc(O)c2-c1c2OC(=CC(=O)c2c(O)cc1O)c1ccc(O)cc1	0.581	0.876	0.989	0.955	-1	1	1	1	1	1
MOL002020	O1c2c(c(O)c(Oc3ccc(cc3)C=3Oc4c(C(=O)C=3)c(O)cc(O)c4)c(O)c2)C(=O)C=C1c1ccc(O)cc1	0.486	0.491	0.943	0.977	-1	-1	1	1	-1	-1
MOL002021	c1c(C)c(ccc1C)C=C	0.086	0.027	0.08	0.019	-1	-1	-1	-1	-1	-1
MOL002022	C(=C\C=C\C(=C/C)\C)(/C)\C	0.048	0.006	0	0.02	-1	-1	-1	-1	-1	-1
MOL002023	OC1CC2CCC1(C)C2(C)C	0.089	0.424	0.087	0.282	-1	-1	-1	-1	-1	-1
MOL002024	C12CCC(C=C1)(C)C2(C)C	0.019	0.002	0	0.004	-1	-1	-1	-1	-1	-1
MOL002025	O(C(=O)C)C	0.644	0.901	0.222	0.976	-1	1	-1	1	1	-1
MOL002027	O(C(=O)CCCCCCCCCCCCCCCCCCCCC)C	0.712	0.919	0.756	0.778	-1	1	-1	-1	1	-1
MOL002028	C1CC(C=CC1C(C)C)=C	0.008	0	0	0.002	-1	-1	-1	-1	-1	-1
MOL002029	C1CCC(C)(C)C1(C)c1ccc(cc1)C	0.016	0.001	0	0.001	-1	-1	-1	-1	-1	-1
MOL002030	O(C(=O)CCCCC(OCC(CCCC)CC)=O)CC(CCCC)CC	0.973	0.993	0.718	0.442	1	1	-1	-1	1	-1
MOL002031	c1ccccc1C	0.087	0.563	0	0.212	-1	-1	-1	-1	-1	-1
MOL002032	O(C(=O)c1ccccc1C(OCCCCCCCC)=O)CCCCCCCC	0.926	0.969	0.243	0.342	1	1	-1	-1	-1	-1
MOL002033	C123C(C1)C(=CCC2(CCCC3(C)C)C)C	0.007	0.001	0	0.004	-1	-1	-1	-1	-1	-1
MOL002034	O1CC2C(C(c3c(C2)cc2OCOc2c3)c2cc(OC)c(OC)c(OC)c2)C1=O	0.182	0.295	0.638	0.032	-1	-1	-1	-1	-1	-1
MOL002035	O1C(CO)C(O)C(O)C(O)C1Oc1cc(O)c2c(OC(=C(O)C2=O)c2ccc(O)cc2)c1	0.098	0.097	0.036	0.088	-1	-1	-1	-1	-1	-1
MOL002036	C12C(CCCC1)CCCC2	0.013	0.006	0	0.008	-1	-1	-1	-1	-1	-1
MOL002037	O1c2c(C(=O)C=C1c1ccc(O)cc1)c(O)cc(O)c2-c1cc(ccc1O)C=1Oc2c(C(=O)C=1)c(O)cc(O)c2	0.581	0.876	0.989	0.955	-1	1	1	1	1	1
MOL002038	O=C([O-])CCCCCCC\C=C\C\C=C/CCCCC	0.989	1	0.973	0.999	1	1	1	1	1	1
MOL002039	O=C([O-])C1(C2CC=C3C(CCC(C3)(C=C)C)C2(CCC1)C)C	0.948	0.996	0.937	0.997	1	1	1	1	1	1
MOL002040	O=C1C(C2CC1(CC2)C)(C)C	0.079	0.041	0	0.305	-1	-1	-1	-1	-1	-1
MOL002042	Oc1cc(ccc1C(C)C)C	0.533	0.826	0.485	0.886	-1	1	-1	1	1	-1
MOL002043	O1C2C3C(C)(C(COC(=O)C)C(C)(C4=C(C)C(CC4OC(=O)C)c4ccoc4)C2OC(=O)C(C)C)C(OC(=O)C)CC(OC(=O)C)C3(C1)C	0.415	0.174	0.748	0.008	-1	-1	-1	-1	-1	-1
MOL002044	O1CC23C4C(C56OC5CC(C6(C)C(OC(=O)C)C4=O)c4ccoc4)(C)C(O)CC2C(C)(C(OC(=O)C)CC3)C1O	0.747	0.862	0.674	0.032	-1	1	-1	-1	1	-1
MOL002045	OC1CC2=CCC3(C4CCC(C(\C=C\C(C(C)C)CC)C)C4(CCC3(C)C2(CC1)C)C)C	0.239	0.293	0.966	0.738	-1	-1	1	-1	-1	-1
MOL002046	O=C([O-])CCCCC	0.985	0.999	0.974	0.998	1	1	1	1	1	1
MOL002047	O1C(C1(C)C)C1OC(O)C(C1)C1CCC2C=3C(CCC12C)C1(C(CC=3)C(C)(C)C(=O)CC1)C	0.855	0.981	1	0.055	1	1	1	-1	1	1
MOL002048	O1C2C3C(C)(C(COC(=O)C)C(C)(C4=C(C)C(CC4OC(=O)C)c4ccoc4)C2OC(=O)\C(=C\C)\C)C(OC(=O)\C(=C\C)\C)CC(OC(=O)C)C3(C1)C	0.515	0.335	0.874	0.01	-1	-1	1	-1	-1	-1
MOL002049	O(C)c1cc(ccc1O)\C=C\C=O	0.951	0.992	0.959	0.992	1	1	1	1	1	1
MOL002050	O(C)c1ccc(cc1O)C(=O)[O-]	1	1	1	0.996	1	1	1	1	1	1
[truncated: 11,141 more rows]
